# Supplementary material for: Integrated Transcriptomic Analysis Revealed Hub Genes and Pathways Involved in Sorafenib Resistance in Hepatocellular Carcinoma
Source: Pathol Oncol Res. 2021 Oct 19;27:1609985. doi: 10.3389/pore.2021.1609985 (PMC8560649; doi:10.3389/pore.2021.1609985)
Supplement: Supplementary file 1 [file Table2.xlsx]

## Sheet: BP
Category	Term	Count	%	PValue	Genes	List Total	Pop Hits	Pop Total	Fold Enrichment	Bonferroni	Benjamini	FDR
GOTERM_BP_DIRECT	GO:0010951~negative regulation of endopeptidase activity	11	6.70732	1.47039e-07	CSTA, C5, SERPINA1, SLPI, SERPINC1, SERPINF2, SERPINE1, TIMP2, PI3, TIMP1, KNG1	153	121	16792	9.97742	0.000178195	0.000178211	0.000176888
GOTERM_BP_DIRECT	GO:0002576~platelet degranulation	9	5.4878	4.30818e-06	LGALS3BP, SERPINA1, SERPINF2, SERPINE1, TIMP3, APOA1, TIMP1, THBS1, KNG1	153	103	16792	9.58995	0.00520791	0.00261075	0.00259137
GOTERM_BP_DIRECT	GO:0006953~acute-phase response	6	3.65854	2.55558e-05	CEBPB, SERPINA1, SERPINF2, SAA1, SAA2-SAA4, ASS1	153	39	16792	16.8849	0.0304993	0.0103246	0.0102479
GOTERM_BP_DIRECT	GO:0007584~response to nutrient	7	4.26829	5.55953e-05	SLC6A19, VCAM1, SERPINC1, APOA1, ACSL4, SSTR2, ASS1	153	74	16792	10.3819	0.0651632	0.0153462	0.0152322
GOTERM_BP_DIRECT	GO:0071356~cellular response to tumor necrosis factor	8	4.87805	6.33093e-05	VCAM1, CCL20, ANKRD1, LCN2, APOB, THBS1, ASS1, PCK2	153	110	16792	7.98194	0.0738632	0.0153462	0.0152322
GOTERM_BP_DIRECT	GO:0007155~cell adhesion	14	8.53659	0.000279674	LGALS3BP, VCAM1, ITGA2, NID2, THBS1, CTGF, CDH6, MAG, VCAN, CEACAM1, RELN, SPP1, CD22, SCN1B	153	459	16792	3.34754	0.287527	0.0564942	0.0560747
GOTERM_BP_DIRECT	GO:0009749~response to glucose	6	3.65854	0.000374795	EGR1, GJA1, GPAM, THBS1, NR0B2, CTGF	153	68	16792	9.68397	0.365131	0.0612793	0.0608243
GOTERM_BP_DIRECT	GO:0030198~extracellular matrix organization	9	5.4878	0.000417429	VCAN, VCAM1, ITGA2, SERPINE1, SPP1, THBS1, NID2, MATN3, FBN1	153	196	16792	5.03962	0.397116	0.0612793	0.0608243
GOTERM_BP_DIRECT	GO:0042493~response to drug	11	6.70732	0.000455045	ABCB1, ITGA2, TIMP2, LCN2, APOA1, CA9, FOS, THBS1, DUSP6, ASS1, OTC	153	304	16792	3.97128	0.423995	0.0612793	0.0608243
GOTERM_BP_DIRECT	GO:0010757~negative regulation of plasminogen activation	3	1.82927	0.000799584	SERPINF2, SERPINE1, THBS1	153	5	16792	65.851	0.620721	0.0969096	0.0961899
GOTERM_BP_DIRECT	GO:0001666~response to hypoxia	8	4.87805	0.000974516	EGR1, VCAM1, ITGA2, DDIT4, CXCR4, CA9, THBS1, SOD3	153	172	16792	5.10473	0.69324	0.107374	0.106577
GOTERM_BP_DIRECT	GO:0051045~negative regulation of membrane protein ectodomain proteolysis	3	1.82927	0.00119225	TIMP2, TIMP3, TIMP1	153	6	16792	54.8758	0.764458	0.120417	0.119523
GOTERM_BP_DIRECT	GO:0001523~retinoid metabolic process	5	3.04878	0.00225657	ADH4, RBP2, RBP1, APOA1, APOB	153	61	16792	8.99604	0.935304	0.210382	0.208819
GOTERM_BP_DIRECT	GO:0001649~osteoblast differentiation	6	3.65854	0.00254957	VCAN, GJA1, CYP24A1, IGFBP3, SPP1, EPHA2	153	104	16792	6.33183	0.954681	0.21567	0.214068
GOTERM_BP_DIRECT	GO:0002544~chronic inflammatory response	3	1.82927	0.00281075	GJA1, VCAM1, THBS1	153	9	16792	36.5839	0.967006	0.21567	0.214068
GOTERM_BP_DIRECT	GO:0060326~cell chemotaxis	5	3.04878	0.00284713	C5, VCAM1, CCL20, CCR6, EPHA2	153	65	16792	8.44243	0.968433	0.21567	0.214068
GOTERM_BP_DIRECT	GO:0051918~negative regulation of fibrinolysis	3	1.82927	0.00349261	SERPINF2, SERPINE1, THBS1	153	10	16792	32.9255	0.985599	0.23825	0.236481
GOTERM_BP_DIRECT	GO:0071222~cellular response to lipopolysaccharide	6	3.65854	0.00364766	CEBPB, CCL20, SERPINE1, ANKRD1, LCN2, ASS1	153	113	16792	5.82752	0.988074	0.23825	0.236481
GOTERM_BP_DIRECT	GO:0007568~aging	7	4.26829	0.0039191	IGFBP1, VCAM1, TIMP2, FOS, TIMP1, ASS1, CTGF	153	165	16792	4.65613	0.991428	0.23825	0.236481
GOTERM_BP_DIRECT	GO:0007219~Notch signaling pathway	6	3.65854	0.00393152	CDH6, KRT19, JAG1, S1PR3, CHAC1, NR0B2	153	115	16792	5.72617	0.991557	0.23825	0.236481
GOTERM_BP_DIRECT	GO:0044267~cellular protein metabolic process	6	3.65854	0.00438647	IGFBP1, IGFBP3, SAA1, APOA1, UBE2L6, HIST1H3D	153	118	16792	5.58059	0.995147	0.253162	0.251282
GOTERM_BP_DIRECT	GO:0006935~chemotaxis	6	3.65854	0.0050499	C5, CCL20, CXCR4, DEFB1, CCR6, PLD1	153	122	16792	5.39762	0.997836	0.278204	0.276138
GOTERM_BP_DIRECT	GO:0002526~acute inflammatory response	3	1.82927	0.00594702	VCAM1, DEFB1, NUPR1	153	13	16792	25.3273	0.999275	0.313382	0.311055
GOTERM_BP_DIRECT	GO:0043434~response to peptide hormone	4	2.43902	0.00734111	GJA1, STC2, TIMP1, CTGF	153	44	16792	9.97742	0.999868	0.357865	0.355208
GOTERM_BP_DIRECT	GO:0007204~positive regulation of cytosolic calcium ion concentration	6	3.65854	0.00746377	GJA1, SAA1, CXCR4, S1PR3, CCR6, KNG1	153	134	16792	4.91425	0.999886	0.357865	0.355208
GOTERM_BP_DIRECT	GO:0006954~inflammatory response	10	6.09756	0.00767698	C5, CEBPB, CCL20, SPP1, CXCR4, S1PR3, FOS, THBS1, KNG1, EPHA2	153	379	16792	2.89582	0.999912	0.357865	0.355208
GOTERM_BP_DIRECT	GO:0035914~skeletal muscle cell differentiation	4	2.43902	0.0098829	EGR1, ANKRD1, FOS, NUPR1	153	49	16792	8.95932	0.999994	0.443632	0.440338
GOTERM_BP_DIRECT	GO:0030182~neuron differentiation	5	3.04878	0.0108731	CEBPB, HOXD1, DDIT4, ID3, EPHA2	153	95	16792	5.7764	0.999998	0.470649	0.467154
GOTERM_BP_DIRECT	GO:0033280~response to vitamin D	3	1.82927	0.0113252	CYP24A1, STC2, SPP1	153	18	16792	18.2919	0.999999	0.473314	0.469799
GOTERM_BP_DIRECT	GO:0098609~cell-cell adhesion	8	4.87805	0.0117825	TMEM2, CEACAM1, KRT18, TRIM29, CHMP2B, NDRG1, HIST1H3D, EPHA2	153	271	16792	3.2399	0.999999	0.476013	0.472478
GOTERM_BP_DIRECT	GO:0035584~calcium-mediated signaling using intracellular calcium source	3	1.82927	0.0138989	VCAM1, CCL20, DEFB1	153	20	16792	16.4627	1	0.543401	0.539366
GOTERM_BP_DIRECT	GO:0070373~negative regulation of ERK1 and ERK2 cascade	4	2.43902	0.0156057	DUSP4, SPRY4, TIMP3, DUSP6	153	58	16792	7.56908	1	0.591067	0.586678
GOTERM_BP_DIRECT	GO:0000187~activation of MAPK activity	5	3.04878	0.0162267	C5, SAA1, CXCR4, THBS1, DUSP6	153	107	16792	5.12858	1	0.595621	0.591198
GOTERM_BP_DIRECT	GO:0072679~thymocyte migration	2	1.21951	0.0180225	CCL20, CCR6	153	2	16792	109.752	1	0.595621	0.591198
GOTERM_BP_DIRECT	GO:1905049~negative regulation of metallopeptidase activity	2	1.21951	0.0180225	TIMP2, TIMP1	153	2	16792	109.752	1	0.595621	0.591198
GOTERM_BP_DIRECT	GO:0009258~10-formyltetrahydrofolate catabolic process	2	1.21951	0.0180225	ALDH1L1, ALDH1L2	153	2	16792	109.752	1	0.595621	0.591198
GOTERM_BP_DIRECT	GO:0032967~positive regulation of collagen biosynthetic process	3	1.82927	0.0181831	ITGA2, SERPINF2, CTGF	153	23	16792	14.3154	1	0.595621	0.591198
GOTERM_BP_DIRECT	GO:0019433~triglyceride catabolic process	3	1.82927	0.0213089	FABP1, APOA1, APOB	153	25	16792	13.1702	1	0.679642	0.674595
GOTERM_BP_DIRECT	GO:0007417~central nervous system development	5	3.04878	0.0236243	VCAN, RELN, VNN2, TIMP2, ID3	153	120	16792	4.57298	1	0.71577	0.710455
GOTERM_BP_DIRECT	GO:0015721~bile acid and bile salt transport	3	1.82927	0.0246403	CEACAM1, SLC51B, ABCB11	153	27	16792	12.1946	1	0.71577	0.710455
GOTERM_BP_DIRECT	GO:0030855~epithelial cell differentiation	4	2.43902	0.0256057	UPK1B, GSTA1, ID3, CES1	153	70	16792	6.27152	1	0.71577	0.710455
GOTERM_BP_DIRECT	GO:0071260~cellular response to mechanical stimulus	4	2.43902	0.0265624	MAG, GJA1, ITGA2, ANKRD1	153	71	16792	6.18319	1	0.71577	0.710455
GOTERM_BP_DIRECT	GO:0071347~cellular response to interleukin-1	4	2.43902	0.0265624	CEBPB, CCL20, ANKRD1, LCN2	153	71	16792	6.18319	1	0.71577	0.710455
GOTERM_BP_DIRECT	GO:0010046~response to mycotoxin	2	1.21951	0.0269123	LCN2, ASS1	153	3	16792	73.1678	1	0.71577	0.710455
GOTERM_BP_DIRECT	GO:0042663~regulation of endodermal cell fate specification	2	1.21951	0.0269123	DKK1, DUSP6	153	3	16792	73.1678	1	0.71577	0.710455
GOTERM_BP_DIRECT	GO:0006898~receptor-mediated endocytosis	6	3.65854	0.0271662	LGALS3BP, COLEC12, HPX, SAA1, APOA1, APOB	153	186	16792	3.54038	1	0.71577	0.710455
GOTERM_BP_DIRECT	GO:0045746~negative regulation of Notch signaling pathway	3	1.82927	0.028169	C8ORF4, CHAC1, DLK1	153	29	16792	11.3536	1	0.7264	0.721006
GOTERM_BP_DIRECT	GO:0033574~response to testosterone	3	1.82927	0.0300048	CA9, DEFB1, THBS1	153	30	16792	10.9752	1	0.742159	0.736648
GOTERM_BP_DIRECT	GO:0006730~one-carbon metabolic process	3	1.82927	0.0300048	ALDH1L1, CA9, ALDH1L2	153	30	16792	10.9752	1	0.742159	0.736648
GOTERM_BP_DIRECT	GO:0022617~extracellular matrix disassembly	4	2.43902	0.0316301	TIMP2, SPP1, TIMP1, FBN1	153	76	16792	5.7764	1	0.766714	0.761021
GOTERM_BP_DIRECT	GO:0060474~positive regulation of sperm motility involved in capacitation	2	1.21951	0.0357222	DEFB1, CCR6	153	4	16792	54.8758	1	0.793807	0.787912
GOTERM_BP_DIRECT	GO:0072006~nephron development	2	1.21951	0.0357222	JAG1, SIX2	153	4	16792	54.8758	1	0.793807	0.787912
GOTERM_BP_DIRECT	GO:0051345~positive regulation of hydrolase activity	2	1.21951	0.0357222	FABP1, APOA1	153	4	16792	54.8758	1	0.793807	0.787912
GOTERM_BP_DIRECT	GO:0070059~intrinsic apoptotic signaling pathway in response to endoplasmic reticulum stress	3	1.82927	0.0357861	CEBPB, DDIT3, CHAC1	153	33	16792	9.97742	1	0.793807	0.787912
GOTERM_BP_DIRECT	GO:0001558~regulation of cell growth	4	2.43902	0.0360226	IGFBP1, CEACAM1, IGFBP3, CTGF	153	80	16792	5.48758	1	0.793807	0.787912
GOTERM_BP_DIRECT	GO:0006654~phosphatidic acid biosynthetic process	3	1.82927	0.0398591	GPAM, PLA2G2A, PLD1	153	35	16792	9.40728	1	0.861924	0.855523
GOTERM_BP_DIRECT	GO:0009636~response to toxic substance	4	2.43902	0.0419306	SLC6A14, FOS, NUPR1, CES1	153	85	16792	5.16478	1	0.861924	0.855523
GOTERM_BP_DIRECT	GO:0050830~defense response to Gram-positive bacterium	4	2.43902	0.0419306	NPY, PLA2G2A, DEFB1, EPHA2	153	85	16792	5.16478	1	0.861924	0.855523
GOTERM_BP_DIRECT	GO:0010043~response to zinc ion	3	1.82927	0.0419583	VCAM1, ASS1, OTC	153	36	16792	9.14597	1	0.861924	0.855523
GOTERM_BP_DIRECT	GO:0031346~positive regulation of cell projection organization	2	1.21951	0.0444529	ITGA2, LCN2	153	5	16792	43.9007	1	0.883227	0.876669
GOTERM_BP_DIRECT	GO:0000904~cell morphogenesis involved in differentiation	2	1.21951	0.0444529	RELN, DKK1	153	5	16792	43.9007	1	0.883227	0.876669
GOTERM_BP_DIRECT	GO:0042157~lipoprotein metabolic process	3	1.82927	0.0462779	APOL6, APOA1, APOB	153	38	16792	8.6646	1	0.904659	0.897941
GOTERM_BP_DIRECT	GO:0007160~cell-matrix adhesion	4	2.43902	0.0482942	VCAM1, ITGA2, NID2, CTGF	153	90	16792	4.87785	1	0.929088	0.922189
GOTERM_BP_DIRECT	GO:0032024~positive regulation of insulin secretion	3	1.82927	0.0530467	GJA1, NR0B2, PCK2	153	41	16792	8.03061	1	0.972334	0.965114
GOTERM_BP_DIRECT	GO:0043620~regulation of DNA-templated transcription in response to stress	2	1.21951	0.053105	DDIT3, C8ORF4	153	6	16792	36.5839	1	0.972334	0.965114
GOTERM_BP_DIRECT	GO:0051496~positive regulation of stress fiber assembly	3	1.82927	0.0553766	SERPINF2, APOA1, CTGF	153	42	16792	7.8394	1	0.972334	0.965114
GOTERM_BP_DIRECT	GO:0001541~ovarian follicle development	3	1.82927	0.0553766	LFNG, CEBPB, INHBB	153	42	16792	7.8394	1	0.972334	0.965114
GOTERM_BP_DIRECT	GO:0006986~response to unfolded protein	3	1.82927	0.0553766	DDIT3, CHAC1, THBS1	153	42	16792	7.8394	1	0.972334	0.965114
GOTERM_BP_DIRECT	GO:0043065~positive regulation of apoptotic process	7	4.26829	0.055478	IGFBP3, EEF1A2, ANKRD1, ID3, NUPR1, KNG1, DUSP6	153	300	16792	2.56087	1	0.972334	0.965114
GOTERM_BP_DIRECT	GO:0071456~cellular response to hypoxia	4	2.43902	0.0565168	FABP1, STC2, ANKRD1, NDRG1	153	96	16792	4.57298	1	0.972334	0.965114
GOTERM_BP_DIRECT	GO:0019731~antibacterial humoral response	3	1.82927	0.0601421	SLPI, NPY, DEFB1	153	44	16792	7.48307	1	0.972334	0.965114
GOTERM_BP_DIRECT	GO:0007229~integrin-mediated signaling pathway	4	2.43902	0.0608616	CEACAM1, ITGA2, APOA1, CTGF	153	99	16792	4.43441	1	0.972334	0.965114
GOTERM_BP_DIRECT	GO:0090090~negative regulation of canonical Wnt signaling pathway	5	3.04878	0.0608622	IGFBP1, EGR1, DDIT3, DKK1, NKD1	153	163	16792	3.36661	1	0.972334	0.965114
GOTERM_BP_DIRECT	GO:0043567~regulation of insulin-like growth factor receptor signaling pathway	2	1.21951	0.0616793	IGFBP1, IGFBP3	153	7	16792	31.3576	1	0.972334	0.965114
GOTERM_BP_DIRECT	GO:0006776~vitamin A metabolic process	2	1.21951	0.0616793	RBP2, RBP1	153	7	16792	31.3576	1	0.972334	0.965114
GOTERM_BP_DIRECT	GO:0072678~T cell migration	2	1.21951	0.0616793	CCL20, CCR6	153	7	16792	31.3576	1	0.972334	0.965114
GOTERM_BP_DIRECT	GO:0032496~response to lipopolysaccharide	5	3.04878	0.0620377	VCAM1, SLPI, FOS, APOB, PCK2	153	164	16792	3.34609	1	0.972334	0.965114
GOTERM_BP_DIRECT	GO:0032870~cellular response to hormone stimulus	3	1.82927	0.0625759	FOS, CGA, CACNA1H	153	45	16792	7.31678	1	0.972334	0.965114
GOTERM_BP_DIRECT	GO:0060371~regulation of atrial cardiac muscle cell membrane depolarization	2	1.21951	0.0701764	GJA1, SCN1B	153	8	16792	27.4379	1	1	0.993394
GOTERM_BP_DIRECT	GO:0010898~positive regulation of triglyceride catabolic process	2	1.21951	0.0701764	APOA1, FGF21	153	8	16792	27.4379	1	1	0.993394
GOTERM_BP_DIRECT	GO:0033598~mammary gland epithelial cell proliferation	2	1.21951	0.0701764	CEBPB, EPHA2	153	8	16792	27.4379	1	1	0.993394
GOTERM_BP_DIRECT	GO:0016477~cell migration	5	3.04878	0.0710141	CEACAM1, SIX2, THBS1, EPHA2, CTGF	153	172	16792	3.19045	1	1	0.993394
GOTERM_BP_DIRECT	GO:0070374~positive regulation of ERK1 and ERK2 cascade	5	3.04878	0.0746445	CCL20, SERPINF2, PLA2G2A, CTGF, FGF21	153	175	16792	3.13576	1	1	0.993394
GOTERM_BP_DIRECT	GO:0032330~regulation of chondrocyte differentiation	2	1.21951	0.0785971	SIX2, CTGF	153	9	16792	24.3893	1	1	0.993394
GOTERM_BP_DIRECT	GO:0042158~lipoprotein biosynthetic process	2	1.21951	0.0785971	APOA1, APOB	153	9	16792	24.3893	1	1	0.993394
GOTERM_BP_DIRECT	GO:0055091~phospholipid homeostasis	2	1.21951	0.0785971	GPAM, APOA1	153	9	16792	24.3893	1	1	0.993394
GOTERM_BP_DIRECT	GO:0007494~midgut development	2	1.21951	0.0785971	ASS1, OTC	153	9	16792	24.3893	1	1	0.993394
GOTERM_BP_DIRECT	GO:0034097~response to cytokine	3	1.82927	0.0804942	TIMP2, FOS, TIMP1	153	52	16792	6.33183	1	1	0.993394
GOTERM_BP_DIRECT	GO:0007267~cell-cell signaling	6	3.65854	0.0812323	GJA1, CCL20, SSTR2, CGA, CTGF, FGF21	153	254	16792	2.59256	1	1	0.993394
GOTERM_BP_DIRECT	GO:0006955~immune response	8	4.87805	0.0883508	CEBPB, SLPI, CCL20, CD7, DEFB1, CCR6, THBS1, CD22	153	421	16792	2.08554	1	1	0.993394
GOTERM_BP_DIRECT	GO:0050829~defense response to Gram-negative bacterium	3	1.82927	0.0886043	NPY, SERPINE1, DEFB1	153	55	16792	5.98645	1	1	0.993394
GOTERM_BP_DIRECT	GO:1900273~positive regulation of long-term synaptic potentiation	2	1.21951	0.0952119	RELN, NRGN	153	11	16792	19.9548	1	1	0.993394
GOTERM_BP_DIRECT	GO:0034374~low-density lipoprotein particle remodeling	2	1.21951	0.0952119	PLA2G2A, APOB	153	11	16792	19.9548	1	1	0.993394
GOTERM_BP_DIRECT	GO:0061045~negative regulation of wound healing	2	1.21951	0.0952119	GJA1, SERPINE1	153	11	16792	19.9548	1	1	0.993394
GOTERM_BP_DIRECT	GO:0006810~transport	7	4.26829	0.0967083	GJA1, ABCB1, RBP2, SLC6A14, RBP1, ABCB11, CACNA1H	153	348	16792	2.20765	1	1	0.993394

## Sheet: CC
Category	Term	Count	%	PValue	Genes	List Total	Pop Hits	Pop Total	Fold Enrichment	Bonferroni	Benjamini	FDR
GOTERM_CC_DIRECT	GO:0070062~extracellular exosome	63	38.4146	4.10874e-13	RAB3B, LGALS3BP, ALDH1L1, SERPINA1, SERPINE1, DEFB1, ALDH1L2, MYLK4, CDH6, GJA1, UPK1B, TIMP2, ANXA6, TIMP3, PHGDH, PRSS8, TIMP1, SLC6A19, IGFBP3, ANXA13, SERPINF2, SLC6A14, APOA1, ACSL4, TMEM2, CEACAM1, SLPI, S100A6, COLEC12, CSTA, ABCB1, SERPINC1, CXCR4, ABCB11, NID2, THBS1, NDRG1, KNG1, HPX, C5, SPP1, PI3, METTL7A, APOB, HIST1H3D, PCK2, PRPH, VCAM1, PLA2G2A, RASSF9, SOD3, ASS1, FABP1, HNRNPM, …	160	2811	18224	2.55272	9.12184e-11	9.1214e-11	8.91596e-11
GOTERM_CC_DIRECT	GO:0005576~extracellular region	45	27.439	3.81412e-12	LGALS3BP, SERPINA1, SERPINC1, SERPINE1, DEFB1, SAA2-SAA4, NTS, NID2, THBS1, KNG1, CTGF, NPPB, LFNG, HPX, C5, ADAM28, APOL6, STC2, NPY, TIMP2, SPP1, TIMP3, PRSS8, TIMP1, APOB, CGA, HIST1H3D, SCN1B, FGF21, IGFBP1, JAG1, CCL20, IGFBP3, PLA2G2A, SERPINF2, APOA1, INHBB, PRAP1, DKK1, SOD3, VCAN, SAA1, LCN2, MATN3, FBN1	160	1610	18224	3.18354	8.46721e-10	4.23367e-10	4.13832e-10
GOTERM_CC_DIRECT	GO:0005615~extracellular space	40	24.3902	1.59279e-11	LGALS3BP, CSTA, SERPINA1, SERPINC1, SERPINE1, DEFB1, THBS1, KNG1, CTGF, NPPB, HPX, C5, RELN, STC2, NPY, TIMP2, SPP1, TIMP3, PRSS8, TIMP1, APOB, FGF21, IGFBP1, VCAM1, CCL20, IGFBP3, PLA2G2A, SERPINF2, ANXA13, APOA1, INHBB, DKK1, SOD3, DLK1, VCAN, SLPI, SAA1, LCN2, FBN1, CES1	160	1347	18224	3.38233	3.536e-09	1.17866e-09	1.15212e-09
GOTERM_CC_DIRECT	GO:0031012~extracellular matrix	12	7.31707	5.92914e-05	LGALS3BP, HNRNPM, CSTA, VCAN, SLPI, SERPINE1, TIMP2, TIMP3, THBS1, SOD3, NID2, FBN1	160	296	18224	4.61757	0.0130768	0.00329067	0.00321656
GOTERM_CC_DIRECT	GO:0031093~platelet alpha granule lumen	6	3.65854	0.000116135	SERPINA1, SERPINF2, SERPINE1, TIMP1, THBS1, KNG1	160	55	18224	12.4255	0.025454	0.00462227	0.00451816
GOTERM_CC_DIRECT	GO:0005578~proteinaceous extracellular matrix	11	6.70732	0.000124926	LGALS3BP, VCAN, RELN, SERPINA1, TIMP2, TIMP3, PI3, TIMP1, MATN3, CTGF, FBN1	160	268	18224	4.675	0.0273542	0.00462227	0.00451816
GOTERM_CC_DIRECT	GO:0071682~endocytic vesicle lumen	4	2.43902	0.000335736	HPX, SAA1, APOA1, APOB	160	16	18224	28.475	0.0718351	0.0106476	0.0104078
GOTERM_CC_DIRECT	GO:0005886~plasma membrane	51	31.0976	0.00623052	RAB3B, SERPINE1, CTGF, CDH6, GJA1, SIX2, CA9, PRSS8, CCR6, SCN1B, SLC6A19, TRPC4, ITGA2, ANXA13, DIO1, SLC6A14, APOA1, SLC51B, SSTR2, DKK1, MAG, CEACAM1, EPHA2, COLEC12, ABCB1, SERPINC1, CXCR4, ABCB11, NDRG1, NKD1, KNG1, ART4, ADAM28, RELN, S1PR3, APOB, MISP, JAG1, SYT2, VCAM1, PLA2G2A, KRT19, CYP24A1, VNN2, GPAM, LPAR6, CD7, CHMP2B, LGR5, SLC22A7, CD22	160	4121	18224	1.40959	0.750302	0.172897	0.169003
GOTERM_CC_DIRECT	GO:0009986~cell surface	12	7.31707	0.00807447	CEACAM1, VCAM1, ABCB1, TRPC4, ITGA2, SERPINF2, TIMP2, CXCR4, APOA1, CCR6, THBS1, EPHA2	160	542	18224	2.52177	0.83467	0.185466	0.181289
GOTERM_CC_DIRECT	GO:0048471~perinuclear region of cytoplasm	13	7.92683	0.00835432	RAB3B, ITGA2, PLA2G2A, INHBB, PLD1, NDRG1, CTGF, KRT18, STC2, S100A6, SPP1, ANXA6, MT1H	160	621	18224	2.38438	0.844708	0.185466	0.181289
GOTERM_CC_DIRECT	GO:0072562~blood microparticle	6	3.65854	0.0107289	LGALS3BP, HPX, SERPINC1, SERPINF2, APOA1, KNG1	160	152	18224	4.49605	0.908799	0.216529	0.211652
GOTERM_CC_DIRECT	GO:0005882~intermediate filament	5	3.04878	0.017246	KRT19, GJA1, KRT18, KRT23, PRPH	160	113	18224	5.03982	0.978974	0.2755	0.269295
GOTERM_CC_DIRECT	GO:0012510~trans-Golgi network transport vesicle membrane	2	1.21951	0.0173739	RASSF9, NRGN	160	2	18224	113.9	0.979573	0.2755	0.269295
GOTERM_CC_DIRECT	GO:0036488~CHOP-C/EBP complex	2	1.21951	0.0173739	CEBPB, DDIT3	160	2	18224	113.9	0.979573	0.2755	0.269295
GOTERM_CC_DIRECT	GO:0005604~basement membrane	4	2.43902	0.031825	TIMP3, TIMP1, NID2, FBN1	160	79	18224	5.76709	0.999238	0.47101	0.460402
GOTERM_CC_DIRECT	GO:0016324~apical plasma membrane	7	4.26829	0.0425609	UPK1B, GJA1, CEACAM1, JAG1, ABCB1, ANXA13, PLD1	160	291	18224	2.73986	0.999936	0.590533	0.577233
GOTERM_CC_DIRECT	GO:0071944~cell periphery	3	1.82927	0.0454151	KRT19, KRT18, INHBB	160	39	18224	8.76154	0.999967	0.593068	0.57971
GOTERM_CC_DIRECT	GO:0005796~Golgi lumen	4	2.43902	0.0517355	VCAN, DEFB1, CGA, SOD3	160	96	18224	4.74583	0.999992	0.638071	0.6237
GOTERM_CC_DIRECT	GO:0005623~cell	4	2.43902	0.0571193	NPY, HKDC1, LCN2, FGF21	160	100	18224	4.556	0.999998	0.667394	0.652362
GOTERM_CC_DIRECT	GO:0005913~cell-cell adherens junction	7	4.26829	0.0641323	TMEM2, KRT18, TRIM29, CHMP2B, NDRG1, HIST1H3D, EPHA2	160	323	18224	2.46842	1	0.711868	0.695835
GOTERM_CC_DIRECT	GO:0005577~fibrinogen complex	2	1.21951	0.0758536	SERPINF2, THBS1	160	9	18224	25.3111	1	0.801881	0.78382
GOTERM_CC_DIRECT	GO:0005788~endoplasmic reticulum lumen	5	3.04878	0.0876147	SERPINA1, APOA1, APOB, THBS1, CES1	160	192	18224	2.96615	1	0.884112	0.864199

## Sheet: MF
Category	Term	Count	%	PValue	Genes	List Total	Pop Hits	Pop Total	Fold Enrichment	Bonferroni	Benjamini	FDR
GOTERM_MF_DIRECT	GO:0002020~protease binding	9	5.4878	3.75648e-06	CSTA, SERPINA1, SERPINC1, SERPINF2, SERPINE1, TIMP2, LCN2, TIMP3, TIMP1	154	101	16881	9.76784	0.00122386	0.00122461	0.00121334
GOTERM_MF_DIRECT	GO:0005178~integrin binding	7	4.26829	0.0003866	VCAM1, ITGA2, TIMP2, S1PR3, THBS1, CTGF, FBN1	154	105	16881	7.30779	0.118434	0.0630158	0.0624359
GOTERM_MF_DIRECT	GO:0008201~heparin binding	8	4.87805	0.000642386	SERPINC1, SAA1, APOB, THBS1, SOD3, KNG1, CTGF, FBN1	154	160	16881	5.48084	0.188998	0.0698059	0.0691635
GOTERM_MF_DIRECT	GO:0004867~serine-type endopeptidase inhibitor activity	6	3.65854	0.00189002	SERPINA1, SLPI, SERPINC1, SERPINF2, SERPINE1, PI3	154	97	16881	6.78043	0.460293	0.154036	0.152619
GOTERM_MF_DIRECT	GO:0005215~transporter activity	8	4.87805	0.00246088	FABP1, ABCB1, RBP2, RBP1, LCN2, RASSF9, SLC51B, ABCB11	154	202	16881	4.34126	0.552123	0.16045	0.158973
GOTERM_MF_DIRECT	GO:0004866~endopeptidase inhibitor activity	4	2.43902	0.00564261	C5, SLPI, SERPINF2, PI3	154	40	16881	10.9617	0.841927	0.274141	0.271619
GOTERM_MF_DIRECT	GO:0019841~retinol binding	3	1.82927	0.00596189	ADH4, RBP2, RBP1	154	13	16881	25.2962	0.857639	0.274141	0.271619
GOTERM_MF_DIRECT	GO:0005198~structural molecule activity	8	4.87805	0.00734963	CLDN6, CSTA, UPK1B, KRT19, KRT18, JAG1, KRT23, PRPH	154	247	16881	3.55034	0.909719	0.274141	0.271619
GOTERM_MF_DIRECT	GO:0005543~phospholipid binding	5	3.04878	0.00775341	FABP1, PLA2G2A, APOA1, APOB, OTC	154	86	16881	6.37307	0.920933	0.274141	0.271619
GOTERM_MF_DIRECT	GO:0008191~metalloendopeptidase inhibitor activity	3	1.82927	0.00901039	TIMP2, TIMP3, TIMP1	154	16	16881	20.5532	0.947697	0.274141	0.271619
GOTERM_MF_DIRECT	GO:0005179~hormone activity	5	3.04878	0.0105342	NPPB, STC2, INHBB, CGA, FBN1	154	94	16881	5.83069	0.96833	0.274141	0.271619
GOTERM_MF_DIRECT	GO:0005112~Notch binding	3	1.82927	0.011353	JAG1, C8ORF4, CHAC1	154	18	16881	18.2695	0.975821	0.274141	0.271619
GOTERM_MF_DIRECT	GO:0005520~insulin-like growth factor binding	3	1.82927	0.011353	IGFBP1, IGFBP3, CTGF	154	18	16881	18.2695	0.975821	0.274141	0.271619
GOTERM_MF_DIRECT	GO:0008289~lipid binding	6	3.65854	0.0121804	FABP1, APOL6, RBP1, ANXA6, APOA1, S1PR3	154	151	16881	4.35564	0.981596	0.274141	0.271619
GOTERM_MF_DIRECT	GO:0016620~oxidoreductase activity, acting on the aldehyde or oxo group of donors, NAD or NADP as acceptor	3	1.82927	0.0126139	ADH4, ALDH1L1, ALDH1L2	154	19	16881	17.3079	0.98405	0.274141	0.271619
GOTERM_MF_DIRECT	GO:0005509~calcium ion binding	14	8.53659	0.0135413	JAG1, SYT2, PLA2G2A, ANXA13, NID2, THBS1, DLK1, NKD1, CDH6, VCAN, S100A6, ANXA6, MATN3, FBN1	154	717	16881	2.14036	0.988258	0.275904	0.273365
GOTERM_MF_DIRECT	GO:0008083~growth factor activity	6	3.65854	0.0160772	JAG1, INHBB, TIMP1, DKK1, CTGF, FGF21	154	162	16881	4.05988	0.994927	0.308304	0.305467
GOTERM_MF_DIRECT	GO:0016155~formyltetrahydrofolate dehydrogenase activity	2	1.21951	0.0180453	ALDH1L1, ALDH1L2	154	2	16881	109.617	0.997359	0.32682	0.323812
GOTERM_MF_DIRECT	GO:0001968~fibronectin binding	3	1.82927	0.0230044	IGFBP3, THBS1, CTGF	154	26	16881	12.6481	0.999493	0.394707	0.391075
GOTERM_MF_DIRECT	GO:0016742~hydroxymethyl-, formyl- and related transferase activity	2	1.21951	0.0269462	ALDH1L1, ALDH1L2	154	3	16881	73.0779	0.999864	0.439223	0.435181
GOTERM_MF_DIRECT	GO:0003824~catalytic activity	6	3.65854	0.0283976	ALDH1L1, HAL, ACSS2, PLD5, ACSL4, PLD1	154	188	16881	3.49841	0.999917	0.440838	0.436781
GOTERM_MF_DIRECT	GO:0019145~aminobutyraldehyde dehydrogenase activity	2	1.21951	0.035767	ALDH1L1, ALDH1L2	154	4	16881	54.8084	0.999993	0.485835	0.481364
GOTERM_MF_DIRECT	GO:0047105~4-trimethylammoniobutyraldehyde dehydrogenase activity	2	1.21951	0.035767	ALDH1L1, ALDH1L2	154	4	16881	54.8084	0.999993	0.485835	0.481364
GOTERM_MF_DIRECT	GO:0031731~CCR6 chemokine receptor binding	2	1.21951	0.035767	CCL20, DEFB1	154	4	16881	54.8084	0.999993	0.485835	0.481364
GOTERM_MF_DIRECT	GO:0005102~receptor binding	8	4.87805	0.042032	IGFBP1, NPPB, MAG, C5, GJA1, NPY, SERPINE1, KNG1	154	353	16881	2.48424	0.999999	0.548097	0.543053
GOTERM_MF_DIRECT	GO:0098641~cadherin binding involved in cell-cell adhesion	7	4.26829	0.0487992	TMEM2, KRT18, TRIM29, CHMP2B, NDRG1, HIST1H3D, EPHA2	154	290	16881	2.64592	1	0.611867	0.606236
GOTERM_MF_DIRECT	GO:0001077~transcriptional activator activity, RNA polymerase II core promoter proximal region sequence-specific binding	6	3.65854	0.0638463	EGR1, CEBPB, MEF2B, SIX2, DDIT3, FOS	154	236	16881	2.78687	1	0.763522	0.756496
GOTERM_MF_DIRECT	GO:0097110~scaffold protein binding	3	1.82927	0.0702286	GJA1, KRT18, CACNA1H	154	48	16881	6.85106	1	0.763522	0.756496
GOTERM_MF_DIRECT	GO:0005501~retinoid binding	2	1.21951	0.0702628	RBP2, RBP1	154	8	16881	27.4042	1	0.763522	0.756496
GOTERM_MF_DIRECT	GO:0031995~insulin-like growth factor II binding	2	1.21951	0.0702628	IGFBP1, IGFBP3	154	8	16881	27.4042	1	0.763522	0.756496
GOTERM_MF_DIRECT	GO:0016918~retinal binding	2	1.21951	0.0870481	RBP2, RBP1	154	10	16881	21.9234	1	0.915409	0.906985
GOTERM_MF_DIRECT	GO:0005544~calcium-dependent phospholipid binding	3	1.82927	0.097154	SYT2, ANXA13, ANXA6	154	58	16881	5.66984	1	0.989756	0.980648

## Sheet: KEGG
Category	Term	Count	%	PValue	Genes	List Total	Pop Hits	Pop Total	Fold Enrichment	Bonferroni	Benjamini	FDR
GOTERM_CC_DIRECT	GO:0070062~extracellular exosome	63	38.4146	4.10874e-13	RAB3B, LGALS3BP, ALDH1L1, SERPINA1, SERPINE1, DEFB1, ALDH1L2, MYLK4, CDH6, GJA1, UPK1B, TIMP2, ANXA6, TIMP3, PHGDH, PRSS8, TIMP1, SLC6A19, IGFBP3, ANXA13, SERPINF2, SLC6A14, APOA1, ACSL4, TMEM2, CEACAM1, SLPI, S100A6, COLEC12, CSTA, ABCB1, SERPINC1, CXCR4, ABCB11, NID2, THBS1, NDRG1, KNG1, HPX, C5, SPP1, PI3, METTL7A, APOB, HIST1H3D, PCK2, PRPH, VCAM1, PLA2G2A, RASSF9, SOD3, ASS1, FABP1, HNRNPM, …	160	2811	18224	2.55272	9.12184e-11	9.1214e-11	8.91596e-11
GOTERM_CC_DIRECT	GO:0005576~extracellular region	45	27.439	3.81412e-12	LGALS3BP, SERPINA1, SERPINC1, SERPINE1, DEFB1, SAA2-SAA4, NTS, NID2, THBS1, KNG1, CTGF, NPPB, LFNG, HPX, C5, ADAM28, APOL6, STC2, NPY, TIMP2, SPP1, TIMP3, PRSS8, TIMP1, APOB, CGA, HIST1H3D, SCN1B, FGF21, IGFBP1, JAG1, CCL20, IGFBP3, PLA2G2A, SERPINF2, APOA1, INHBB, PRAP1, DKK1, SOD3, VCAN, SAA1, LCN2, MATN3, FBN1	160	1610	18224	3.18354	8.46721e-10	4.23367e-10	4.13832e-10
GOTERM_CC_DIRECT	GO:0005615~extracellular space	40	24.3902	1.59279e-11	LGALS3BP, CSTA, SERPINA1, SERPINC1, SERPINE1, DEFB1, THBS1, KNG1, CTGF, NPPB, HPX, C5, RELN, STC2, NPY, TIMP2, SPP1, TIMP3, PRSS8, TIMP1, APOB, FGF21, IGFBP1, VCAM1, CCL20, IGFBP3, PLA2G2A, SERPINF2, ANXA13, APOA1, INHBB, DKK1, SOD3, DLK1, VCAN, SLPI, SAA1, LCN2, FBN1, CES1	160	1347	18224	3.38233	3.536e-09	1.17866e-09	1.15212e-09
GOTERM_CC_DIRECT	GO:0031012~extracellular matrix	12	7.31707	5.92914e-05	LGALS3BP, HNRNPM, CSTA, VCAN, SLPI, SERPINE1, TIMP2, TIMP3, THBS1, SOD3, NID2, FBN1	160	296	18224	4.61757	0.0130768	0.00329067	0.00321656
GOTERM_CC_DIRECT	GO:0031093~platelet alpha granule lumen	6	3.65854	0.000116135	SERPINA1, SERPINF2, SERPINE1, TIMP1, THBS1, KNG1	160	55	18224	12.4255	0.025454	0.00462227	0.00451816
GOTERM_CC_DIRECT	GO:0005578~proteinaceous extracellular matrix	11	6.70732	0.000124926	LGALS3BP, VCAN, RELN, SERPINA1, TIMP2, TIMP3, PI3, TIMP1, MATN3, CTGF, FBN1	160	268	18224	4.675	0.0273542	0.00462227	0.00451816
GOTERM_CC_DIRECT	GO:0071682~endocytic vesicle lumen	4	2.43902	0.000335736	HPX, SAA1, APOA1, APOB	160	16	18224	28.475	0.0718351	0.0106476	0.0104078
GOTERM_CC_DIRECT	GO:0005886~plasma membrane	51	31.0976	0.00623052	RAB3B, SERPINE1, CTGF, CDH6, GJA1, SIX2, CA9, PRSS8, CCR6, SCN1B, SLC6A19, TRPC4, ITGA2, ANXA13, DIO1, SLC6A14, APOA1, SLC51B, SSTR2, DKK1, MAG, CEACAM1, EPHA2, COLEC12, ABCB1, SERPINC1, CXCR4, ABCB11, NDRG1, NKD1, KNG1, ART4, ADAM28, RELN, S1PR3, APOB, MISP, JAG1, SYT2, VCAM1, PLA2G2A, KRT19, CYP24A1, VNN2, GPAM, LPAR6, CD7, CHMP2B, LGR5, SLC22A7, CD22	160	4121	18224	1.40959	0.750302	0.172897	0.169003
GOTERM_CC_DIRECT	GO:0009986~cell surface	12	7.31707	0.00807447	CEACAM1, VCAM1, ABCB1, TRPC4, ITGA2, SERPINF2, TIMP2, CXCR4, APOA1, CCR6, THBS1, EPHA2	160	542	18224	2.52177	0.83467	0.185466	0.181289
GOTERM_CC_DIRECT	GO:0048471~perinuclear region of cytoplasm	13	7.92683	0.00835432	RAB3B, ITGA2, PLA2G2A, INHBB, PLD1, NDRG1, CTGF, KRT18, STC2, S100A6, SPP1, ANXA6, MT1H	160	621	18224	2.38438	0.844708	0.185466	0.181289
GOTERM_CC_DIRECT	GO:0072562~blood microparticle	6	3.65854	0.0107289	LGALS3BP, HPX, SERPINC1, SERPINF2, APOA1, KNG1	160	152	18224	4.49605	0.908799	0.216529	0.211652
GOTERM_CC_DIRECT	GO:0005882~intermediate filament	5	3.04878	0.017246	KRT19, GJA1, KRT18, KRT23, PRPH	160	113	18224	5.03982	0.978974	0.2755	0.269295
GOTERM_CC_DIRECT	GO:0012510~trans-Golgi network transport vesicle membrane	2	1.21951	0.0173739	RASSF9, NRGN	160	2	18224	113.9	0.979573	0.2755	0.269295
GOTERM_CC_DIRECT	GO:0036488~CHOP-C/EBP complex	2	1.21951	0.0173739	CEBPB, DDIT3	160	2	18224	113.9	0.979573	0.2755	0.269295
GOTERM_CC_DIRECT	GO:0005604~basement membrane	4	2.43902	0.031825	TIMP3, TIMP1, NID2, FBN1	160	79	18224	5.76709	0.999238	0.47101	0.460402
GOTERM_CC_DIRECT	GO:0016324~apical plasma membrane	7	4.26829	0.0425609	UPK1B, GJA1, CEACAM1, JAG1, ABCB1, ANXA13, PLD1	160	291	18224	2.73986	0.999936	0.590533	0.577233
GOTERM_CC_DIRECT	GO:0071944~cell periphery	3	1.82927	0.0454151	KRT19, KRT18, INHBB	160	39	18224	8.76154	0.999967	0.593068	0.57971
GOTERM_CC_DIRECT	GO:0005796~Golgi lumen	4	2.43902	0.0517355	VCAN, DEFB1, CGA, SOD3	160	96	18224	4.74583	0.999992	0.638071	0.6237
GOTERM_CC_DIRECT	GO:0005623~cell	4	2.43902	0.0571193	NPY, HKDC1, LCN2, FGF21	160	100	18224	4.556	0.999998	0.667394	0.652362
GOTERM_CC_DIRECT	GO:0005913~cell-cell adherens junction	7	4.26829	0.0641323	TMEM2, KRT18, TRIM29, CHMP2B, NDRG1, HIST1H3D, EPHA2	160	323	18224	2.46842	1	0.711868	0.695835
GOTERM_CC_DIRECT	GO:0005577~fibrinogen complex	2	1.21951	0.0758536	SERPINF2, THBS1	160	9	18224	25.3111	1	0.801881	0.78382
GOTERM_CC_DIRECT	GO:0005788~endoplasmic reticulum lumen	5	3.04878	0.0876147	SERPINA1, APOA1, APOB, THBS1, CES1	160	192	18224	2.96615	1	0.884112	0.864199
