# Supplementary material for: Integrated Transcriptomic Analysis Revealed Hub Genes and Pathways Involved in Sorafenib Resistance in Hepatocellular Carcinoma
Source: Pathol Oncol Res. 2021 Oct 19;27:1609985. doi: 10.3389/pore.2021.1609985 (PMC8560649; doi:10.3389/pore.2021.1609985)
Supplement: Supplementary file 2 [file Table3.xlsx]

## Sheet: Table S3
#node1	node2	node1_string_id	node2_string_id	neighborhood_on_chromosome	gene_fusion	phylogenetic_cooccurrence	homology	coexpression	experimentally_determined_interaction	database_annotated	automated_textmining	combined_score
ABCB1	EGR1	9606.ENSP00000478255	9606.ENSP00000239938	0	0	0	0	0.061	0.054	0	0.487	0.505
ABCB1	CEBPB	9606.ENSP00000478255	9606.ENSP00000305422	0	0	0	0	0.055	0.384	0	0.438	0.644
ABCB1	CES1	9606.ENSP00000478255	9606.ENSP00000353720	0	0	0	0	0	0	0	0.446	0.446
ABCB1	SLC22A7	9606.ENSP00000478255	9606.ENSP00000361666	0	0.002	0	0	0.049	0.052	0	0.48	0.49
ABCB1	CYP3A7	9606.ENSP00000478255	9606.ENSP00000480571	0	0	0	0	0.063	0	0	0.497	0.509
ABCB11	OTC	9606.ENSP00000263817	9606.ENSP00000039007	0	0	0	0	0.201	0	0	0.348	0.456
ABCB11	NR0B2	9606.ENSP00000263817	9606.ENSP00000254227	0	0	0	0	0.065	0.336	0	0.751	0.832
ABCB11	SLC22A7	9606.ENSP00000263817	9606.ENSP00000361666	0	0.002	0	0	0.1	0.052	0	0.612	0.64
ABCB11	SLC51B	9606.ENSP00000263817	9606.ENSP00000335292	0	0	0	0	0.063	0	0	0.7	0.706
ACSL4	FABP1	9606.ENSP00000339787	9606.ENSP00000295834	0	0	0	0	0.08	0	0	0.421	0.445
ACSS2	PCK2	9606.ENSP00000253382	9606.ENSP00000216780	0	0	0	0	0.086	0	0.8	0.392	0.879
ACSS2	ADHFE1	9606.ENSP00000253382	9606.ENSP00000379865	0.042	0	0	0	0.062	0	0	0.409	0.423
ACSS2	ADH4	9606.ENSP00000253382	9606.ENSP00000265512	0	0	0	0	0.063	0	0	0.45	0.463
ACSS2	GPAM	9606.ENSP00000253382	9606.ENSP00000265276	0	0	0	0	0.096	0	0	0.453	0.484
ADH4	RBP1	9606.ENSP00000265512	9606.ENSP00000232219	0	0	0	0	0.061	0	0	0.409	0.421
ADH4	GSTA1	9606.ENSP00000265512	9606.ENSP00000335620	0	0	0	0	0.061	0	0.65	0.207	0.716
ADH4	ADHFE1	9606.ENSP00000265512	9606.ENSP00000379865	0.043	0	0	0	0.062	0.363	0	0.583	0.73
ALDH1L1	ALDH1L2	9606.ENSP00000273450	9606.ENSP00000258494	0	0	0.448	0.978	0	0.485	0.8	0.931	0.895
ANKRD1	FABP1	9606.ENSP00000360762	9606.ENSP00000295834	0	0	0	0	0	0	0.9	0.049	0.9
ANKRD1	CTGF	9606.ENSP00000360762	9606.ENSP00000356954	0	0	0	0	0.143	0	0	0.624	0.664
ANKRD1	NPPB	9606.ENSP00000360762	9606.ENSP00000365651	0	0	0	0	0.14	0	0	0.355	0.421
ANXA6	S100A6	9606.ENSP00000346550	9606.ENSP00000357709	0	0	0	0	0.063	0	0	0.42	0.433
APOA1	TIMP1	9606.ENSP00000236850	9606.ENSP00000218388	0	0	0	0	0	0	0.9	0.348	0.932
APOA1	SERPINE1	9606.ENSP00000236850	9606.ENSP00000223095	0	0	0	0	0.061	0	0	0.527	0.536
APOA1	RBP2	9606.ENSP00000236850	9606.ENSP00000232217	0	0	0	0	0.097	0	0.9	0.184	0.919
APOA1	RBP1	9606.ENSP00000236850	9606.ENSP00000232219	0	0	0	0	0.062	0	0.9	0.21	0.919
APOA1	APOB	9606.ENSP00000236850	9606.ENSP00000233242	0	0	0	0	0.793	0.521	0.9	0.936	0.999
APOA1	NTS	9606.ENSP00000236850	9606.ENSP00000256010	0	0	0	0	0.426	0	0	0.082	0.45
APOA1	NR0B2	9606.ENSP00000236850	9606.ENSP00000254227	0	0	0	0	0.281	0	0	0.297	0.473
APOA1	SERPINF2	9606.ENSP00000236850	9606.ENSP00000321853	0	0	0	0	0.362	0	0	0.295	0.531
APOA1	DLK1	9606.ENSP00000236850	9606.ENSP00000340292	0	0	0	0	0.33	0	0	0.349	0.545
APOA1	VCAM1	9606.ENSP00000236850	9606.ENSP00000294728	0	0	0	0	0	0.189	0	0.684	0.733
APOA1	HPX	9606.ENSP00000236850	9606.ENSP00000265983	0	0	0	0	0.415	0	0	0.574	0.74
APOA1	STC2	9606.ENSP00000236850	9606.ENSP00000265087	0	0	0	0	0	0	0.9	0	0.9
APOA1	MATN3	9606.ENSP00000236850	9606.ENSP00000383894	0	0	0	0	0.099	0	0.9	0	0.906
APOA1	VCAN	9606.ENSP00000236850	9606.ENSP00000265077	0	0	0	0	0	0	0.9	0.106	0.906
APOA1	FBN1	9606.ENSP00000236850	9606.ENSP00000325527	0	0	0	0	0.053	0	0.9	0.101	0.907
APOA1	IGFBP3	9606.ENSP00000236850	9606.ENSP00000370473	0	0	0	0	0.137	0	0.9	0.25	0.929
APOA1	SPP1	9606.ENSP00000236850	9606.ENSP00000378517	0	0	0	0	0	0.102	0.9	0.296	0.931
APOA1	KNG1	9606.ENSP00000236850	9606.ENSP00000265023	0	0	0	0	0.204	0	0.9	0.444	0.951
APOA1	SAA1	9606.ENSP00000236850	9606.ENSP00000384906	0	0	0	0	0.062	0	0.9	0.543	0.953
APOA1	IGFBP1	9606.ENSP00000236850	9606.ENSP00000275525	0	0	0	0	0.56	0	0.9	0.284	0.965
APOA1	SERPINA1	9606.ENSP00000236850	9606.ENSP00000416066	0	0	0	0	0.232	0	0.9	0.642	0.97
APOA1	FABP1	9606.ENSP00000236850	9606.ENSP00000295834	0	0	0	0	0.644	0	0.9	0.415	0.977
APOA1	SERPINC1	9606.ENSP00000236850	9606.ENSP00000356671	0	0	0	0	0.597	0	0.9	0.51	0.978
APOB	PCK2	9606.ENSP00000233242	9606.ENSP00000216780	0	0	0	0	0.288	0	0	0.327	0.5
APOB	TIMP1	9606.ENSP00000233242	9606.ENSP00000218388	0	0	0	0	0.061	0	0.9	0.21	0.919
APOB	SERPINE1	9606.ENSP00000233242	9606.ENSP00000223095	0	0	0	0	0.072	0	0	0.586	0.599
APOB	RBP2	9606.ENSP00000233242	9606.ENSP00000232217	0	0	0	0	0.088	0	0.9	0.116	0.912
APOB	RBP1	9606.ENSP00000233242	9606.ENSP00000232219	0	0	0	0	0.061	0	0.9	0.134	0.911
APOB	PLA2G2A	9606.ENSP00000233242	9606.ENSP00000383364	0	0	0	0	0.124	0	0	0.361	0.417
APOB	FGF21	9606.ENSP00000233242	9606.ENSP00000471477	0	0	0	0	0.062	0	0	0.42	0.433
APOB	DIO1	9606.ENSP00000233242	9606.ENSP00000354643	0	0	0	0	0.435	0	0	0	0.435
APOB	SERPINF2	9606.ENSP00000233242	9606.ENSP00000321853	0	0	0	0	0.326	0	0	0.248	0.471
APOB	CES1	9606.ENSP00000233242	9606.ENSP00000353720	0	0	0	0	0.118	0.081	0	0.426	0.494
APOB	NR0B2	9606.ENSP00000233242	9606.ENSP00000254227	0	0	0	0	0.287	0	0	0.348	0.515
APOB	VCAM1	9606.ENSP00000233242	9606.ENSP00000294728	0	0	0	0	0.061	0	0	0.548	0.558
APOB	NTS	9606.ENSP00000233242	9606.ENSP00000256010	0	0	0	0	0.546	0	0	0.079	0.564
APOB	FABP1	9606.ENSP00000233242	9606.ENSP00000295834	0	0	0	0	0.666	0	0	0.543	0.841
APOB	STC2	9606.ENSP00000233242	9606.ENSP00000265087	0	0	0	0	0	0	0.9	0.044	0.9
APOB	SYT2	9606.ENSP00000233242	9606.ENSP00000356236	0	0	0	0	0	0	0.9	0.056	0.901
APOB	COLEC12	9606.ENSP00000233242	9606.ENSP00000383115	0	0	0	0	0.078	0	0.9	0	0.903
APOB	VCAN	9606.ENSP00000233242	9606.ENSP00000265077	0	0	0	0	0	0	0.9	0.187	0.915
APOB	SPP1	9606.ENSP00000233242	9606.ENSP00000378517	0	0	0	0	0.084	0	0.9	0.187	0.919
APOB	IGFBP3	9606.ENSP00000233242	9606.ENSP00000370473	0	0	0	0	0.136	0	0.9	0.163	0.921
APOB	FBN1	9606.ENSP00000233242	9606.ENSP00000325527	0	0	0	0	0.08	0	0.9	0.245	0.924
APOB	MATN3	9606.ENSP00000233242	9606.ENSP00000383894	0	0	0	0	0.113	0	0.9	0.3	0.932
APOB	KNG1	9606.ENSP00000233242	9606.ENSP00000265023	0	0	0	0	0.112	0	0.9	0.312	0.933
APOB	SAA1	9606.ENSP00000233242	9606.ENSP00000384906	0	0	0	0	0.062	0	0.9	0.389	0.937
APOB	SERPINA1	9606.ENSP00000233242	9606.ENSP00000416066	0	0	0	0	0.219	0	0.9	0.441	0.952
APOB	IGFBP1	9606.ENSP00000233242	9606.ENSP00000275525	0	0	0	0	0.709	0	0.9	0.152	0.973
APOB	SERPINC1	9606.ENSP00000233242	9606.ENSP00000356671	0	0	0	0	0.581	0	0.9	0.443	0.974
ART4	VNN2	9606.ENSP00000228936	9606.ENSP00000322276	0	0	0	0	0	0	0.9	0	0.9
ASS1	OTC	9606.ENSP00000361471	9606.ENSP00000039007	0.294	0	0.299	0	0.851	0	0.9	0.936	0.999
ASS1	PHGDH	9606.ENSP00000361471	9606.ENSP00000358417	0.069	0	0	0	0.281	0.363	0	0.426	0.722
C5	SERPINC1	9606.ENSP00000223642	9606.ENSP00000356671	0	0	0	0	0.193	0	0	0.292	0.405
C5	SSTR2	9606.ENSP00000223642	9606.ENSP00000350198	0	0	0	0	0	0	0.9	0	0.9
C5	CCL20	9606.ENSP00000223642	9606.ENSP00000351671	0	0	0	0	0	0	0.9	0.063	0.902
C5	S1PR3	9606.ENSP00000223642	9606.ENSP00000365006	0	0	0	0	0.061	0	0.9	0.058	0.903
C5	NPY	9606.ENSP00000223642	9606.ENSP00000384364	0	0	0	0	0	0	0.9	0.099	0.906
C5	SAA1	9606.ENSP00000223642	9606.ENSP00000384906	0	0	0	0	0.061	0	0.9	0.108	0.908
C5	CXCR4	9606.ENSP00000223642	9606.ENSP00000386884	0	0	0	0	0	0	0.9	0.166	0.913
C5	KNG1	9606.ENSP00000223642	9606.ENSP00000265023	0	0	0	0	0.064	0	0.9	0.25	0.923
CA9	CYP24A1	9606.ENSP00000367608	9606.ENSP00000216862	0	0	0	0	0.088	0	0	0.736	0.748
CA9	SERPINE1	9606.ENSP00000367608	9606.ENSP00000223095	0	0	0	0	0.096	0	0	0.365	0.401
CA9	DKK1	9606.ENSP00000367608	9606.ENSP00000363081	0	0	0	0	0.088	0	0	0.443	0.47
CA9	CXCR4	9606.ENSP00000367608	9606.ENSP00000386884	0	0	0	0	0	0	0	0.4	0.4
CA9	NDRG1	9606.ENSP00000367608	9606.ENSP00000404854	0	0	0	0	0.095	0	0	0.409	0.442
CA9	SPP1	9606.ENSP00000367608	9606.ENSP00000378517	0	0	0	0	0.064	0	0	0.444	0.457
CACNA1H	SCN1B	9606.ENSP00000334198	9606.ENSP00000396915	0	0	0	0	0	0.262	0	0.473	0.594
CCL20	PI3	9606.ENSP00000351671	9606.ENSP00000243924	0	0	0	0	0.14	0	0	0.356	0.423
CCL20	KNG1	9606.ENSP00000351671	9606.ENSP00000265023	0	0	0	0	0	0	0.9	0.081	0.904
CCL20	VCAN	9606.ENSP00000351671	9606.ENSP00000265077	0	0	0	0	0	0.342	0	0.128	0.401
CCL20	VCAM1	9606.ENSP00000351671	9606.ENSP00000294728	0	0	0	0	0.065	0	0	0.473	0.486
CCL20	DEFB1	9606.ENSP00000351671	9606.ENSP00000297439	0	0	0	0	0.076	0	0	0.4	0.421
CCL20	SLPI	9606.ENSP00000351671	9606.ENSP00000342082	0	0	0	0	0.098	0	0	0.41	0.445
CCL20	GPR29	9606.ENSP00000351671	9606.ENSP00000343952	0	0	0	0	0	0	0	0.963	0.964
CCL20	SSTR2	9606.ENSP00000351671	9606.ENSP00000350198	0	0	0	0	0	0	0.9	0	0.9
CCL20	LCN2	9606.ENSP00000351671	9606.ENSP00000362108	0	0	0	0	0.085	0	0	0.47	0.494
CCL20	SPP1	9606.ENSP00000351671	9606.ENSP00000378517	0	0	0	0	0	0	0	0.593	0.593
CCL20	NPY	9606.ENSP00000351671	9606.ENSP00000384364	0	0	0	0	0	0	0.9	0.052	0.901
CCL20	S1PR3	9606.ENSP00000351671	9606.ENSP00000365006	0	0	0	0	0	0	0.9	0.096	0.905
CCL20	SAA1	9606.ENSP00000351671	9606.ENSP00000384906	0	0	0	0	0.107	0	0.9	0.303	0.932
CCL20	CXCR4	9606.ENSP00000351671	9606.ENSP00000386884	0	0	0	0	0	0	0.9	0.586	0.956
CD22	NR0B2	9606.ENSP00000085219	9606.ENSP00000254227	0	0	0	0	0	0.05	0	0.596	0.6
CD22	CD7	9606.ENSP00000085219	9606.ENSP00000312027	0	0	0	0	0.063	0	0	0.733	0.739
CDH6	SIX2	9606.ENSP00000265071	9606.ENSP00000304502	0	0	0	0	0	0	0	0.45	0.45
CEACAM1	PLD1	9606.ENSP00000161559	9606.ENSP00000342793	0	0	0	0	0	0	0.9	0.095	0.905
CEBPB	PCK2	9606.ENSP00000305422	9606.ENSP00000216780	0	0	0	0	0.078	0	0	0.409	0.432
CEBPB	EGR1	9606.ENSP00000305422	9606.ENSP00000239938	0	0	0	0	0.062	0.393	0	0.525	0.706
CEBPB	PI3	9606.ENSP00000305422	9606.ENSP00000243924	0	0	0	0	0.076	0	0	0.48	0.499
CEBPB	FGF21	9606.ENSP00000305422	9606.ENSP00000471477	0	0	0	0	0	0	0	0.514	0.514
CEBPB	DDIT4	9606.ENSP00000305422	9606.ENSP00000307305	0	0	0	0	0.097	0	0	0.557	0.583
CEBPB	FOS	9606.ENSP00000305422	9606.ENSP00000306245	0	0	0	0	0.196	0.085	0	0.73	0.784
CEBPB	DDIT3	9606.ENSP00000305422	9606.ENSP00000448665	0	0	0	0	0.088	0.577	0.54	0.629	0.925
CES1	RBP1	9606.ENSP00000353720	9606.ENSP00000232219	0	0	0	0	0	0	0	0.538	0.538
CGA	NTS	9606.ENSP00000482232	9606.ENSP00000256010	0	0	0	0	0.242	0	0	0.307	0.452
CGA	INHBB	9606.ENSP00000482232	9606.ENSP00000295228	0	0	0	0	0	0	0.9	0	0.9
CGA	FOS	9606.ENSP00000482232	9606.ENSP00000306245	0	0	0	0	0	0	0	0.462	0.462
CGA	NPY	9606.ENSP00000482232	9606.ENSP00000384364	0	0	0	0	0	0	0	0.541	0.541
CGA	SERPINA1	9606.ENSP00000482232	9606.ENSP00000416066	0	0	0	0	0	0	0	0.587	0.587
CHAC1	DDIT3	9606.ENSP00000398105	9606.ENSP00000448665	0	0	0	0	0.062	0	0	0.559	0.568
CHMP2B	VGLL3	9606.ENSP00000263780	9606.ENSP00000381436	0	0	0	0	0	0	0	0.755	0.755
CSTA	PI3	9606.ENSP00000264474	9606.ENSP00000243924	0	0	0	0	0.128	0.238	0.9	0.301	0.947
CTGF	TIMP1	9606.ENSP00000356954	9606.ENSP00000218388	0	0	0	0	0.097	0	0	0.683	0.701
CTGF	SERPINE1	9606.ENSP00000356954	9606.ENSP00000223095	0	0	0	0	0.228	0	0	0.71	0.766
CTGF	EGR1	9606.ENSP00000356954	9606.ENSP00000239938	0	0	0	0	0.088	0	0	0.7	0.715
CTGF	JAG1	9606.ENSP00000356954	9606.ENSP00000254958	0	0	0	0	0.098	0	0	0.405	0.44
CTGF	THBS1	9606.ENSP00000356954	9606.ENSP00000260356	0	0	0	0	0.19	0	0	0.692	0.74
CTGF	TIMP2	9606.ENSP00000356954	9606.ENSP00000262768	0	0	0	0	0.133	0	0	0.545	0.588
CTGF	VCAN	9606.ENSP00000356954	9606.ENSP00000265077	0	0	0	0	0.065	0	0	0.448	0.461
CTGF	TIMP3	9606.ENSP00000356954	9606.ENSP00000266085	0	0	0	0	0.232	0	0	0.473	0.578
CTGF	GJA1	9606.ENSP00000356954	9606.ENSP00000282561	0	0	0	0	0.29	0	0	0.384	0.544
CTGF	VCAM1	9606.ENSP00000356954	9606.ENSP00000294728	0	0	0	0	0.095	0	0	0.454	0.484
CTGF	FOS	9606.ENSP00000356954	9606.ENSP00000306245	0	0	0	0	0.064	0	0	0.45	0.463
CTGF	FBN1	9606.ENSP00000356954	9606.ENSP00000325527	0	0	0	0	0.18	0	0	0.7	0.744
CTGF	CXCR4	9606.ENSP00000356954	9606.ENSP00000386884	0	0	0	0	0.061	0	0	0.444	0.455
CTGF	DKK1	9606.ENSP00000356954	9606.ENSP00000363081	0	0	0	0	0.152	0	0	0.42	0.487
CTGF	NPPB	9606.ENSP00000356954	9606.ENSP00000365651	0	0	0	0	0.079	0	0	0.483	0.504
CTGF	IGFBP3	9606.ENSP00000356954	9606.ENSP00000370473	0	0	0	0	0.264	0	0	0.447	0.575
CTGF	SPP1	9606.ENSP00000356954	9606.ENSP00000378517	0	0	0	0	0.076	0	0	0.592	0.607
CXCR4	TIMP1	9606.ENSP00000386884	9606.ENSP00000218388	0	0	0	0	0	0	0	0.44	0.44
CXCR4	PI3	9606.ENSP00000386884	9606.ENSP00000243924	0	0	0	0	0	0	0	0.447	0.447
CXCR4	JAG1	9606.ENSP00000386884	9606.ENSP00000254958	0	0	0	0	0	0	0	0.464	0.464
CXCR4	NTS	9606.ENSP00000386884	9606.ENSP00000256010	0	0	0	0	0	0.263	0	0.283	0.448
CXCR4	KNG1	9606.ENSP00000386884	9606.ENSP00000265023	0	0	0	0	0	0	0.9	0.291	0.926
CXCR4	VCAM1	9606.ENSP00000386884	9606.ENSP00000294728	0	0	0	0	0.053	0	0	0.683	0.687
CXCR4	FOS	9606.ENSP00000386884	9606.ENSP00000306245	0	0	0	0	0.069	0	0	0.389	0.406
CXCR4	SSTR2	9606.ENSP00000386884	9606.ENSP00000350198	0	0	0	0.744	0	0	0.9	0.271	0.906
CXCR4	KRT19	9606.ENSP00000386884	9606.ENSP00000355124	0	0	0	0	0	0	0	0.404	0.404
CXCR4	S1PR3	9606.ENSP00000386884	9606.ENSP00000365006	0	0	0	0	0.061	0	0.9	0.398	0.938
CXCR4	SPP1	9606.ENSP00000386884	9606.ENSP00000378517	0	0	0	0	0	0	0	0.556	0.556
CXCR4	NPY	9606.ENSP00000386884	9606.ENSP00000384364	0	0	0	0	0	0	0.9	0.348	0.932
CXCR4	SAA1	9606.ENSP00000386884	9606.ENSP00000384906	0	0	0	0	0	0	0.9	0.097	0.905
CYP24A1	SPP1	9606.ENSP00000216862	9606.ENSP00000378517	0	0	0	0	0.061	0	0	0.435	0.446
DDIT3	EGR1	9606.ENSP00000448665	9606.ENSP00000239938	0	0	0	0	0	0.064	0	0.422	0.435
DDIT3	FOS	9606.ENSP00000448665	9606.ENSP00000306245	0	0	0	0	0.055	0.407	0.36	0.455	0.778
DDIT3	DDIT4	9606.ENSP00000448665	9606.ENSP00000307305	0	0	0	0	0	0	0	0.424	0.424
DDIT4	NDRG1	9606.ENSP00000307305	9606.ENSP00000404854	0	0	0	0	0.069	0	0	0.446	0.462
DEFB1	GPR29	9606.ENSP00000297439	9606.ENSP00000343952	0	0	0	0	0	0	0	0.511	0.511
DEFB1	SLPI	9606.ENSP00000297439	9606.ENSP00000342082	0	0	0	0	0.14	0	0	0.559	0.604
DKK1	JAG1	9606.ENSP00000363081	9606.ENSP00000254958	0	0	0	0	0.074	0.085	0	0.455	0.498
DKK1	LGR5	9606.ENSP00000363081	9606.ENSP00000266674	0	0	0	0	0.057	0	0	0.517	0.525
DKK1	NKD1	9606.ENSP00000363081	9606.ENSP00000268459	0	0	0	0	0	0	0	0.533	0.533
DKK1	SPP1	9606.ENSP00000363081	9606.ENSP00000378517	0	0	0	0	0	0	0	0.53	0.53
DLK1	IGFBP1	9606.ENSP00000340292	9606.ENSP00000275525	0	0	0	0	0.252	0	0	0.255	0.418
DLK1	KRT19	9606.ENSP00000340292	9606.ENSP00000355124	0	0	0	0	0	0	0	0.423	0.423
DUSP4	FOS	9606.ENSP00000240100	9606.ENSP00000306245	0	0	0	0	0.063	0.111	0	0.365	0.425
DUSP4	NKD1	9606.ENSP00000240100	9606.ENSP00000268459	0	0	0	0	0	0	0	0.553	0.553
DUSP4	SPRY4	9606.ENSP00000240100	9606.ENSP00000344967	0	0	0	0	0.088	0	0	0.572	0.593
DUSP4	DUSP6	9606.ENSP00000240100	9606.ENSP00000279488	0	0	0	0.784	0.062	0	0.9	0.755	0.917
DUSP6	LFNG	9606.ENSP00000279488	9606.ENSP00000222725	0	0	0	0	0	0	0	0.446	0.446
DUSP6	EGR1	9606.ENSP00000279488	9606.ENSP00000239938	0	0	0	0	0.114	0.065	0	0.479	0.531
DUSP6	JAG1	9606.ENSP00000279488	9606.ENSP00000254958	0	0	0	0	0	0.061	0	0.428	0.44
DUSP6	NKD1	9606.ENSP00000279488	9606.ENSP00000268459	0	0	0	0	0.061	0	0	0.531	0.541
DUSP6	FOS	9606.ENSP00000279488	9606.ENSP00000306245	0	0	0	0	0.098	0.085	0	0.483	0.536
DUSP6	SPRY4	9606.ENSP00000279488	9606.ENSP00000344967	0	0	0	0	0.123	0	0	0.685	0.712
EGR1	SERPINE1	9606.ENSP00000239938	9606.ENSP00000223095	0	0	0	0	0.083	0.05	0	0.474	0.502
EGR1	NDRG1	9606.ENSP00000239938	9606.ENSP00000404854	0	0	0	0	0	0.05	0	0.411	0.417
EGR1	RELN	9606.ENSP00000239938	9606.ENSP00000392423	0	0	0	0	0	0	0	0.424	0.424
EGR1	KNG1	9606.ENSP00000239938	9606.ENSP00000265023	0	0	0	0	0	0	0	0.456	0.456
EGR1	KRT18	9606.ENSP00000239938	9606.ENSP00000373487	0	0	0	0	0.061	0	0	0.507	0.518
EGR1	NR0B2	9606.ENSP00000239938	9606.ENSP00000254227	0	0	0	0	0	0.111	0	0.5	0.536
EGR1	IGFBP3	9606.ENSP00000239938	9606.ENSP00000370473	0	0	0	0	0.059	0	0	0.57	0.578
EGR1	SPP1	9606.ENSP00000239938	9606.ENSP00000378517	0	0	0	0	0	0.078	0	0.57	0.587
EGR1	FOS	9606.ENSP00000239938	9606.ENSP00000306245	0	0	0	0	0.961	0.073	0	0.913	0.996
EPHA2	VCAM1	9606.ENSP00000351209	9606.ENSP00000294728	0	0	0	0	0	0	0	0.502	0.502
EPHA2	FGF21	9606.ENSP00000351209	9606.ENSP00000471477	0	0	0	0	0	0.05	0.6	0.056	0.609
FABP1	PCK2	9606.ENSP00000295834	9606.ENSP00000216780	0	0	0	0	0.096	0	0	0.388	0.424
FABP1	RBP2	9606.ENSP00000295834	9606.ENSP00000232217	0	0	0	0	0.153	0	0	0.467	0.529
FABP1	NR0B2	9606.ENSP00000295834	9606.ENSP00000254227	0	0	0	0	0.403	0.064	0	0.255	0.547
FABP1	TIMP2	9606.ENSP00000295834	9606.ENSP00000262768	0	0	0	0	0	0	0	0.424	0.424
FABP1	GPAM	9606.ENSP00000295834	9606.ENSP00000265276	0	0	0	0	0.061	0	0	0.405	0.417
FABP1	IGFBP1	9606.ENSP00000295834	9606.ENSP00000275525	0	0	0	0	0.334	0	0	0.197	0.443
FABP1	SERPINA1	9606.ENSP00000295834	9606.ENSP00000416066	0	0	0	0	0.301	0	0	0.213	0.426
FABP1	SERPINC1	9606.ENSP00000295834	9606.ENSP00000356671	0	0	0	0	0.465	0	0	0.059	0.476
FABP1	LCN2	9606.ENSP00000295834	9606.ENSP00000362108	0	0	0	0	0.061	0	0	0.788	0.792
FABP1	G0S2	9606.ENSP00000295834	9606.ENSP00000355996	0	0	0	0	0.063	0	0.9	0.159	0.914
FAM111B	TMEM176A	9606.ENSP00000341565	9606.ENSP00000417626	0	0	0	0	0	0	0	0.42	0.42
FAM198B	TEX15	9606.ENSP00000377396	9606.ENSP00000256246	0	0	0	0	0	0	0	0.424	0.424
FBN1	NID2	9606.ENSP00000325527	9606.ENSP00000216286	0	0	0	0.544	0.313	0.057	0	0.417	0.445
FBN1	TIMP1	9606.ENSP00000325527	9606.ENSP00000218388	0	0	0	0	0.091	0	0.9	0.389	0.939
FBN1	SERPINE1	9606.ENSP00000325527	9606.ENSP00000223095	0	0	0	0	0.154	0	0	0.324	0.404
FBN1	THBS1	9606.ENSP00000325527	9606.ENSP00000260356	0	0	0	0	0.117	0.123	0	0.508	0.586
FBN1	KNG1	9606.ENSP00000325527	9606.ENSP00000265023	0	0	0	0	0	0	0.9	0.111	0.907
FBN1	VCAN	9606.ENSP00000325527	9606.ENSP00000265077	0	0	0	0	0.1	0.379	0.9	0.742	0.983
FBN1	STC2	9606.ENSP00000325527	9606.ENSP00000265087	0	0	0	0	0.098	0	0.9	0.056	0.907
FBN1	TIMP3	9606.ENSP00000325527	9606.ENSP00000266085	0	0	0	0	0.185	0	0	0.324	0.426
FBN1	IGFBP1	9606.ENSP00000325527	9606.ENSP00000275525	0	0	0	0	0.076	0	0.9	0.043	0.903
FBN1	SERPINC1	9606.ENSP00000325527	9606.ENSP00000356671	0	0	0	0	0	0	0.9	0.089	0.905
FBN1	MATN3	9606.ENSP00000325527	9606.ENSP00000383894	0	0	0	0.588	0.097	0	0.9	0.087	0.907
FBN1	SERPINA1	9606.ENSP00000325527	9606.ENSP00000416066	0	0	0	0	0	0	0.9	0.213	0.917
FBN1	IGFBP3	9606.ENSP00000325527	9606.ENSP00000370473	0	0	0	0	0.176	0	0.9	0.149	0.923
FBN1	SPP1	9606.ENSP00000325527	9606.ENSP00000378517	0	0	0	0	0.059	0	0.9	0.286	0.926
FGF21	PCK2	9606.ENSP00000471477	9606.ENSP00000216780	0	0	0	0	0.055	0	0	0.547	0.553
FGF21	IGFBP1	9606.ENSP00000471477	9606.ENSP00000275525	0	0	0	0	0.062	0	0	0.619	0.627
FGF21	FOS	9606.ENSP00000471477	9606.ENSP00000306245	0	0	0	0	0	0	0	0.565	0.566
FGF21	FUT1	9606.ENSP00000471477	9606.ENSP00000312021	0	0	0	0	0	0	0	0.64	0.64
FOS	TIMP1	9606.ENSP00000306245	9606.ENSP00000218388	0	0	0	0	0.061	0	0	0.651	0.658
FOS	SERPINE1	9606.ENSP00000306245	9606.ENSP00000223095	0	0	0	0	0.062	0	0	0.441	0.453
FOS	PI3	9606.ENSP00000306245	9606.ENSP00000243924	0	0	0	0	0	0	0	0.447	0.447
FOS	NTS	9606.ENSP00000306245	9606.ENSP00000256010	0	0	0	0	0	0	0	0.737	0.737
FOS	KNG1	9606.ENSP00000306245	9606.ENSP00000265023	0	0	0	0	0	0	0	0.639	0.639
FOS	NKD1	9606.ENSP00000306245	9606.ENSP00000268459	0	0	0	0	0	0	0.9	0.065	0.902
FOS	GJA1	9606.ENSP00000306245	9606.ENSP00000282561	0	0	0	0	0	0	0	0.619	0.619
FOS	SPP1	9606.ENSP00000306245	9606.ENSP00000378517	0	0	0	0	0	0	0	0.473	0.473
FOS	SSTR2	9606.ENSP00000306245	9606.ENSP00000350198	0	0	0	0	0	0	0	0.497	0.498
FOS	NPY	9606.ENSP00000306245	9606.ENSP00000384364	0	0	0	0	0	0	0	0.862	0.862
GJA1	SPP1	9606.ENSP00000282561	9606.ENSP00000378517	0	0	0	0	0.088	0	0	0.4	0.429
HIST1H3D	IPO4	9606.ENSP00000366999	9606.ENSP00000346453	0	0	0	0	0.062	0.888	0	0.548	0.948
HKDC1	IGFBP1	9606.ENSP00000346643	9606.ENSP00000275525	0	0	0	0	0.643	0.084	0	0.054	0.663
HKDC1	RAB3B	9606.ENSP00000346643	9606.ENSP00000360718	0	0	0	0	0.514	0	0	0	0.514
HPX	TIMP1	9606.ENSP00000265983	9606.ENSP00000218388	0	0	0	0	0	0.162	0	0.595	0.646
HPX	TIMP2	9606.ENSP00000265983	9606.ENSP00000262768	0	0	0	0	0	0.162	0	0.627	0.674
HPX	KNG1	9606.ENSP00000265983	9606.ENSP00000265023	0	0	0	0	0.17	0	0	0.453	0.527
HPX	LCN2	9606.ENSP00000265983	9606.ENSP00000362108	0	0	0	0	0.062	0	0	0.457	0.468
HPX	TIMP3	9606.ENSP00000265983	9606.ENSP00000266085	0	0	0	0	0	0.162	0	0.431	0.503
HPX	SERPINF2	9606.ENSP00000265983	9606.ENSP00000321853	0	0	0	0	0.333	0	0	0.333	0.536
HPX	SERPINA1	9606.ENSP00000265983	9606.ENSP00000416066	0	0	0	0	0.186	0	0	0.632	0.687
HPX	SERPINC1	9606.ENSP00000265983	9606.ENSP00000356671	0	0	0	0	0.501	0	0	0.475	0.726
IGFBP1	PCK2	9606.ENSP00000275525	9606.ENSP00000216780	0	0	0	0	0.062	0	0	0.482	0.493
IGFBP1	TIMP1	9606.ENSP00000275525	9606.ENSP00000218388	0	0	0	0	0.061	0.188	0.9	0.421	0.95
IGFBP1	SERPINE1	9606.ENSP00000275525	9606.ENSP00000223095	0	0	0	0	0.135	0	0	0.422	0.478
IGFBP1	NTS	9606.ENSP00000275525	9606.ENSP00000256010	0	0	0	0	0.673	0	0	0.064	0.68
IGFBP1	KNG1	9606.ENSP00000275525	9606.ENSP00000265023	0	0	0	0	0.107	0	0.9	0.091	0.911
IGFBP1	VCAN	9606.ENSP00000275525	9606.ENSP00000265077	0	0	0	0	0	0	0.9	0.36	0.933
IGFBP1	STC2	9606.ENSP00000275525	9606.ENSP00000265087	0	0	0	0	0.098	0	0.9	0.236	0.925
IGFBP1	RAB3B	9606.ENSP00000275525	9606.ENSP00000360718	0	0	0	0	0.638	0	0	0.15	0.679
IGFBP1	MATN3	9606.ENSP00000275525	9606.ENSP00000383894	0	0	0	0	0.153	0	0.9	0	0.911
IGFBP1	SERPINA1	9606.ENSP00000275525	9606.ENSP00000416066	0	0	0	0	0.139	0	0.9	0.194	0.924
IGFBP1	SPP1	9606.ENSP00000275525	9606.ENSP00000378517	0	0	0	0	0.069	0	0.9	0.33	0.932
IGFBP1	IGFBP3	9606.ENSP00000275525	9606.ENSP00000370473	0	0	0	0.755	0.214	0	0.9	0.929	0.936
IGFBP1	SERPINC1	9606.ENSP00000275525	9606.ENSP00000356671	0	0	0	0	0.488	0	0.9	0.134	0.951
IGFBP3	TIMP1	9606.ENSP00000370473	9606.ENSP00000218388	0	0	0	0	0.117	0	0.9	0.477	0.949
IGFBP3	SERPINE1	9606.ENSP00000370473	9606.ENSP00000223095	0	0	0	0	0.192	0	0	0.484	0.565
IGFBP3	THBS1	9606.ENSP00000370473	9606.ENSP00000260356	0	0	0	0	0.111	0	0	0.444	0.485
IGFBP3	TIMP2	9606.ENSP00000370473	9606.ENSP00000262768	0	0	0	0	0.154	0	0	0.324	0.404
IGFBP3	KNG1	9606.ENSP00000370473	9606.ENSP00000265023	0	0	0	0	0.049	0	0.9	0.107	0.907
IGFBP3	VCAN	9606.ENSP00000370473	9606.ENSP00000265077	0	0	0	0	0.061	0	0.9	0.193	0.917
IGFBP3	STC2	9606.ENSP00000370473	9606.ENSP00000265087	0	0	0	0	0.156	0	0.9	0.263	0.932
IGFBP3	TIMP3	9606.ENSP00000370473	9606.ENSP00000266085	0	0	0	0	0.202	0	0	0.329	0.442
IGFBP3	SERPINC1	9606.ENSP00000370473	9606.ENSP00000356671	0	0	0	0	0	0	0.9	0.153	0.911
IGFBP3	MATN3	9606.ENSP00000370473	9606.ENSP00000383894	0	0	0	0	0.127	0	0.9	0.058	0.91
IGFBP3	SERPINA1	9606.ENSP00000370473	9606.ENSP00000416066	0	0	0	0	0.075	0	0.9	0.181	0.917
IGFBP3	SPP1	9606.ENSP00000370473	9606.ENSP00000378517	0	0	0	0	0.07	0	0.9	0.359	0.935
ITGA2	THBS1	9606.ENSP00000296585	9606.ENSP00000260356	0	0	0	0	0.076	0.092	0.6	0.347	0.751
ITGA2	VCAM1	9606.ENSP00000296585	9606.ENSP00000294728	0	0	0	0	0.061	0	0	0.44	0.451
ITGA2	RELN	9606.ENSP00000296585	9606.ENSP00000392423	0	0	0	0	0.061	0	0.6	0.206	0.675
ITGA2	SPP1	9606.ENSP00000296585	9606.ENSP00000378517	0	0	0	0	0	0	0.6	0.266	0.693
JAG1	LFNG	9606.ENSP00000254958	9606.ENSP00000222725	0	0	0	0	0	0.262	0	0.697	0.767
JAG1	NKD1	9606.ENSP00000254958	9606.ENSP00000268459	0	0	0	0	0	0	0	0.402	0.402
JAG1	KRT19	9606.ENSP00000254958	9606.ENSP00000355124	0	0	0	0	0.062	0	0	0.411	0.424
JAG1	SPP1	9606.ENSP00000254958	9606.ENSP00000378517	0	0	0	0	0	0	0	0.445	0.445
JAG1	SIX2	9606.ENSP00000254958	9606.ENSP00000304502	0	0	0	0	0	0	0	0.456	0.456
JAG1	LGR5	9606.ENSP00000254958	9606.ENSP00000266674	0	0	0	0	0.061	0.051	0	0.48	0.496
JAG1	THBS1	9606.ENSP00000254958	9606.ENSP00000260356	0	0	0	0	0.09	0.432	0	0.292	0.602
KNG1	TIMP1	9606.ENSP00000265023	9606.ENSP00000218388	0	0	0	0	0	0	0.9	0.247	0.921
KNG1	SERPINE1	9606.ENSP00000265023	9606.ENSP00000223095	0	0	0	0	0.055	0	0.9	0.703	0.969
KNG1	NTS	9606.ENSP00000265023	9606.ENSP00000256010	0	0	0	0	0	0	0.9	0.723	0.971
KNG1	THBS1	9606.ENSP00000265023	9606.ENSP00000260356	0	0	0	0	0	0.379	0.9	0.221	0.947
KNG1	VCAM1	9606.ENSP00000265023	9606.ENSP00000294728	0	0	0	0	0	0	0	0.42	0.42
KNG1	STC2	9606.ENSP00000265023	9606.ENSP00000265087	0	0	0	0	0	0	0.9	0.041	0.9
KNG1	MATN3	9606.ENSP00000265023	9606.ENSP00000383894	0	0	0	0	0	0	0.9	0.048	0.9
KNG1	LPAR6	9606.ENSP00000265023	9606.ENSP00000367691	0	0	0	0	0	0	0.9	0	0.9
KNG1	VCAN	9606.ENSP00000265023	9606.ENSP00000265077	0	0	0	0	0	0	0.9	0.114	0.907
KNG1	S1PR3	9606.ENSP00000265023	9606.ENSP00000365006	0	0	0	0	0	0	0.9	0.167	0.913
KNG1	SAA1	9606.ENSP00000265023	9606.ENSP00000384906	0	0	0	0	0.061	0	0.9	0.187	0.916
KNG1	SSTR2	9606.ENSP00000265023	9606.ENSP00000350198	0	0	0	0	0	0	0.9	0.249	0.921
KNG1	SPP1	9606.ENSP00000265023	9606.ENSP00000378517	0	0	0	0	0	0	0.9	0.267	0.923
KNG1	SERPINF2	9606.ENSP00000265023	9606.ENSP00000321853	0	0	0	0	0.123	0	0.9	0.478	0.95
KNG1	NPY	9606.ENSP00000265023	9606.ENSP00000384364	0	0	0	0	0	0	0.9	0.549	0.952
KNG1	SERPINA1	9606.ENSP00000265023	9606.ENSP00000416066	0	0	0	0	0.095	0	0.9	0.534	0.954
KNG1	SERPINC1	9606.ENSP00000265023	9606.ENSP00000356671	0	0	0	0	0.284	0	0.9	0.651	0.972
KRT18	KRT23	9606.ENSP00000373487	9606.ENSP00000209718	0	0	0	0.852	0.088	0	0.9	0.473	0.911
KRT18	SERPINE1	9606.ENSP00000373487	9606.ENSP00000223095	0	0	0	0	0.076	0.379	0	0.218	0.512
KRT18	KRT19	9606.ENSP00000373487	9606.ENSP00000355124	0	0	0	0.918	0.551	0	0.9	0.881	0.956
KRT18	SERPINA1	9606.ENSP00000373487	9606.ENSP00000416066	0	0	0	0	0.062	0	0	0.447	0.459
KRT19	KRT23	9606.ENSP00000355124	9606.ENSP00000209718	0	0	0	0.914	0.096	0	0.9	0.35	0.908
KRT19	LGR5	9606.ENSP00000355124	9606.ENSP00000266674	0	0	0	0	0	0	0	0.524	0.524
KRT19	SPP1	9606.ENSP00000355124	9606.ENSP00000378517	0	0	0	0	0	0	0	0.422	0.422
KRT19	SERPINA1	9606.ENSP00000355124	9606.ENSP00000416066	0	0	0	0	0.065	0	0	0.441	0.454
KRT23	VNN2	9606.ENSP00000209718	9606.ENSP00000322276	0	0	0	0	0.063	0	0	0.396	0.41
KRT23	TM4SF1	9606.ENSP00000209718	9606.ENSP00000304277	0	0	0	0	0.065	0	0	0.439	0.453
LCN2	TIMP1	9606.ENSP00000362108	9606.ENSP00000218388	0	0	0	0	0.064	0	0	0.586	0.596
LCN2	SERPINE1	9606.ENSP00000362108	9606.ENSP00000223095	0	0	0	0	0.061	0	0	0.398	0.41
LCN2	PI3	9606.ENSP00000362108	9606.ENSP00000243924	0	0	0	0	0.323	0	0	0.294	0.501
LCN2	THBS1	9606.ENSP00000362108	9606.ENSP00000260356	0	0	0	0	0.06	0	0	0.56	0.569
LCN2	TIMP2	9606.ENSP00000362108	9606.ENSP00000262768	0	0	0	0	0.061	0	0.9	0.559	0.954
LCN2	VCAM1	9606.ENSP00000362108	9606.ENSP00000294728	0	0	0	0	0.061	0	0	0.389	0.401
LCN2	SLPI	9606.ENSP00000362108	9606.ENSP00000342082	0	0	0	0	0.342	0	0.9	0.641	0.974
LCN2	NPPB	9606.ENSP00000362108	9606.ENSP00000365651	0	0	0	0	0	0	0	0.416	0.416
LCN2	SAA1	9606.ENSP00000362108	9606.ENSP00000384906	0	0	0	0	0.161	0	0	0.502	0.564
LCN2	SPP1	9606.ENSP00000362108	9606.ENSP00000378517	0	0	0	0	0.061	0	0	0.592	0.6
LFNG	NKD1	9606.ENSP00000222725	9606.ENSP00000268459	0	0	0	0	0.061	0	0	0.499	0.51
LGALS3BP	SERPINF2	9606.ENSP00000262776	9606.ENSP00000321853	0	0	0	0	0.065	0	0	0.408	0.423
LGALS3BP	TIMP3	9606.ENSP00000262776	9606.ENSP00000266085	0	0	0	0	0.07	0	0.9	0.045	0.903
LGR5	NKD1	9606.ENSP00000266674	9606.ENSP00000268459	0	0	0	0	0.076	0	0	0.382	0.405
LPAR6	NTS	9606.ENSP00000367691	9606.ENSP00000256010	0	0	0	0	0	0	0.9	0.06	0.901
LPAR6	SAA1	9606.ENSP00000367691	9606.ENSP00000384906	0	0	0	0	0	0	0.9	0	0.9
MAG	NRGN	9606.ENSP00000376048	9606.ENSP00000284292	0	0	0	0	0.342	0	0	0.126	0.401
MATN3	TIMP1	9606.ENSP00000383894	9606.ENSP00000218388	0	0	0	0	0.061	0	0.9	0.041	0.902
MATN3	VCAN	9606.ENSP00000383894	9606.ENSP00000265077	0	0	0	0	0	0	0.9	0.187	0.915
MATN3	STC2	9606.ENSP00000383894	9606.ENSP00000265087	0	0	0	0	0.153	0	0.9	0	0.911
MATN3	SERPINC1	9606.ENSP00000383894	9606.ENSP00000356671	0	0	0	0	0.088	0	0.9	0	0.904
MATN3	SPP1	9606.ENSP00000383894	9606.ENSP00000378517	0	0	0	0	0.062	0	0.9	0.092	0.907
MATN3	SERPINA1	9606.ENSP00000383894	9606.ENSP00000416066	0	0	0	0	0	0	0.9	0	0.9
METTL7A	TIMP2	9606.ENSP00000448785	9606.ENSP00000262768	0	0	0	0	0	0	0.9	0.047	0.9
MT1H	SOD3	9606.ENSP00000330587	9606.ENSP00000371554	0	0	0	0	0	0.17	0	0.34	0.429
MT1H	PLA2G2A	9606.ENSP00000330587	9606.ENSP00000383364	0	0	0	0	0.062	0	0	0.5	0.51
NEURL2	SPSB4	9606.ENSP00000361596	9606.ENSP00000311609	0	0	0	0	0	0	0.9	0	0.9
NID2	TIMP3	9606.ENSP00000216286	9606.ENSP00000266085	0	0	0	0	0.16	0	0	0.493	0.556
NPY	NTS	9606.ENSP00000384364	9606.ENSP00000256010	0	0	0	0	0.061	0	0	0.765	0.769
NPY	SSTR2	9606.ENSP00000384364	9606.ENSP00000350198	0	0	0	0	0.055	0	0.9	0.419	0.94
NPY	S1PR3	9606.ENSP00000384364	9606.ENSP00000365006	0	0	0	0	0	0	0.9	0	0.9
NPY	RELN	9606.ENSP00000384364	9606.ENSP00000392423	0	0	0	0	0.07	0	0	0.575	0.588
NPY	SAA1	9606.ENSP00000384364	9606.ENSP00000384906	0	0	0	0	0	0	0.9	0.087	0.904
NR0B2	PCK2	9606.ENSP00000254227	9606.ENSP00000216780	0	0	0	0	0.061	0.05	0	0.556	0.569
NR0B2	SERPINE1	9606.ENSP00000254227	9606.ENSP00000223095	0	0	0	0	0	0.051	0	0.57	0.574
NR0B2	SLC22A7	9606.ENSP00000254227	9606.ENSP00000361666	0	0	0	0	0.133	0	0	0.355	0.417
NR0B2	SLC51B	9606.ENSP00000254227	9606.ENSP00000335292	0	0	0	0	0.062	0	0	0.548	0.558
NRGN	RELN	9606.ENSP00000284292	9606.ENSP00000392423	0	0	0	0	0.067	0	0	0.413	0.428
NTS	SSTR2	9606.ENSP00000256010	9606.ENSP00000350198	0	0	0	0	0.062	0.263	0	0.398	0.547
NTS	SAA1	9606.ENSP00000256010	9606.ENSP00000384906	0	0	0	0	0	0	0.9	0.074	0.903
OTC	PCK2	9606.ENSP00000039007	9606.ENSP00000216780	0	0	0	0	0.061	0	0	0.413	0.426
PI3	SLPI	9606.ENSP00000243924	9606.ENSP00000342082	0	0	0	0.749	0.534	0	0	0.798	0.626
PLA2G2A	VCAN	9606.ENSP00000383364	9606.ENSP00000265077	0	0	0	0	0	0.379	0	0.111	0.424
PLA2G2A	PLD1	9606.ENSP00000383364	9606.ENSP00000342793	0	0	0	0	0	0	0.65	0.332	0.756
RAB3B	SYT2	9606.ENSP00000360718	9606.ENSP00000356236	0	0	0	0	0.189	0.053	0	0.422	0.517
S1PR3	SSTR2	9606.ENSP00000365006	9606.ENSP00000350198	0	0	0	0.583	0	0	0.9	0.048	0.9
S1PR3	SAA1	9606.ENSP00000365006	9606.ENSP00000384906	0	0	0	0	0	0	0.9	0	0.9
SAA1	VCAM1	9606.ENSP00000384906	9606.ENSP00000294728	0	0	0	0	0.084	0	0	0.426	0.452
SAA1	SSTR2	9606.ENSP00000384906	9606.ENSP00000350198	0	0	0	0	0	0	0.9	0.046	0.9
SAA1	SERPINA1	9606.ENSP00000384906	9606.ENSP00000416066	0	0	0	0	0.075	0	0	0.4	0.421
SAA1	SAA2-SAA4	9606.ENSP00000384906	9606.ENSP00000485552	0	0	0	0.962	0.503	0	0	0.54	0.513
SERPINA1	TIMP1	9606.ENSP00000416066	9606.ENSP00000218388	0	0	0	0	0.095	0	0.9	0.399	0.94
SERPINA1	SERPINE1	9606.ENSP00000416066	9606.ENSP00000223095	0	0	0.449	0.761	0	0	0.9	0.442	0.919
SERPINA1	THBS1	9606.ENSP00000416066	9606.ENSP00000260356	0	0	0	0	0	0	0.9	0.219	0.918
SERPINA1	VCAN	9606.ENSP00000416066	9606.ENSP00000265077	0	0	0	0	0	0	0.9	0.206	0.917
SERPINA1	STC2	9606.ENSP00000416066	9606.ENSP00000265087	0	0	0	0	0.051	0	0.9	0.062	0.903
SERPINA1	SERPINF2	9606.ENSP00000416066	9606.ENSP00000321853	0	0	0.447	0.701	0.297	0	0.9	0.727	0.949
SERPINA1	SLPI	9606.ENSP00000416066	9606.ENSP00000342082	0	0	0	0	0.152	0	0	0.552	0.603
SERPINA1	SERPINC1	9606.ENSP00000416066	9606.ENSP00000356671	0	0	0.448	0.739	0.196	0	0.9	0.79	0.94
SERPINA1	SPP1	9606.ENSP00000416066	9606.ENSP00000378517	0	0	0	0	0.076	0	0.9	0.203	0.92
SERPINC1	TIMP1	9606.ENSP00000356671	9606.ENSP00000218388	0	0	0	0	0	0	0.9	0.213	0.917
SERPINC1	VCAN	9606.ENSP00000356671	9606.ENSP00000265077	0	0	0	0	0	0	0.9	0.102	0.906
SERPINC1	STC2	9606.ENSP00000356671	9606.ENSP00000265087	0	0	0	0	0	0	0.9	0	0.9
SERPINC1	VCAM1	9606.ENSP00000356671	9606.ENSP00000294728	0	0	0	0	0	0	0	0.418	0.418
SERPINC1	SERPINF2	9606.ENSP00000356671	9606.ENSP00000321853	0	0	0.444	0.683	0.324	0	0	0.921	0.584
SERPINC1	SPP1	9606.ENSP00000356671	9606.ENSP00000378517	0	0	0	0	0	0	0.9	0.168	0.913
SERPINE1	TIMP1	9606.ENSP00000223095	9606.ENSP00000218388	0	0	0	0	0.174	0	0.9	0.712	0.974
SERPINE1	TIMP3	9606.ENSP00000223095	9606.ENSP00000266085	0	0	0	0	0.125	0	0	0.423	0.473
SERPINE1	SPP1	9606.ENSP00000223095	9606.ENSP00000378517	0	0	0	0	0.084	0	0	0.518	0.539
SERPINE1	TIMP2	9606.ENSP00000223095	9606.ENSP00000262768	0	0	0	0	0.097	0	0	0.583	0.607
SERPINE1	VCAM1	9606.ENSP00000223095	9606.ENSP00000294728	0	0	0	0	0.062	0	0	0.679	0.686
SERPINE1	SERPINF2	9606.ENSP00000223095	9606.ENSP00000321853	0	0	0.446	0.663	0.065	0	0.9	0.735	0.936
SERPINE1	THBS1	9606.ENSP00000223095	9606.ENSP00000260356	0	0	0	0	0.273	0	0.9	0.616	0.969
SERPINF2	TIMP1	9606.ENSP00000321853	9606.ENSP00000218388	0	0	0	0	0	0	0.9	0.21	0.917
SERPINF2	THBS1	9606.ENSP00000321853	9606.ENSP00000260356	0	0	0	0	0.061	0	0.9	0.106	0.908
SLPI	TIMP1	9606.ENSP00000342082	9606.ENSP00000218388	0	0	0	0	0.061	0	0	0.414	0.426
SLPI	TIMP2	9606.ENSP00000342082	9606.ENSP00000262768	0	0	0	0	0	0	0.9	0.126	0.908
SPP1	TIMP1	9606.ENSP00000378517	9606.ENSP00000218388	0	0	0	0	0.141	0	0.9	0.771	0.978
SPP1	THBS1	9606.ENSP00000378517	9606.ENSP00000260356	0	0	0	0	0.062	0	0	0.53	0.54
SPP1	TIMP2	9606.ENSP00000378517	9606.ENSP00000262768	0	0	0	0	0.097	0	0	0.479	0.509
SPP1	VCAN	9606.ENSP00000378517	9606.ENSP00000265077	0	0	0	0	0.065	0	0.9	0.43	0.942
SPP1	STC2	9606.ENSP00000378517	9606.ENSP00000265087	0	0	0	0	0	0	0.9	0.171	0.913
SPP1	VCAM1	9606.ENSP00000378517	9606.ENSP00000294728	0	0	0	0	0.07	0	0	0.586	0.598
SPSB4	UBE2L6	9606.ENSP00000311609	9606.ENSP00000287156	0	0	0	0	0	0	0.9	0	0.9
STC2	TIMP1	9606.ENSP00000265087	9606.ENSP00000218388	0	0	0	0	0.063	0	0.9	0.074	0.905
STC2	VCAN	9606.ENSP00000265087	9606.ENSP00000265077	0	0	0	0	0.06	0	0.9	0.187	0.916
THBS1	TIMP1	9606.ENSP00000260356	9606.ENSP00000218388	0	0	0	0	0.119	0	0.9	0.778	0.978
THBS1	TIMP2	9606.ENSP00000260356	9606.ENSP00000262768	0	0	0	0	0.085	0	0	0.455	0.48
THBS1	VCAN	9606.ENSP00000260356	9606.ENSP00000265077	0	0	0	0	0.085	0	0	0.523	0.545
THBS1	TIMP3	9606.ENSP00000260356	9606.ENSP00000266085	0	0	0	0	0.103	0	0	0.579	0.607
THBS1	VCAM1	9606.ENSP00000260356	9606.ENSP00000294728	0	0	0	0	0.062	0	0.9	0.65	0.964
TIMP1	VCAM1	9606.ENSP00000218388	9606.ENSP00000294728	0	0	0	0	0.061	0	0	0.559	0.568
TIMP1	VCAN	9606.ENSP00000218388	9606.ENSP00000265077	0	0	0	0	0.064	0	0.9	0.476	0.946
TIMP2	VCAN	9606.ENSP00000262768	9606.ENSP00000265077	0	0	0	0	0.062	0	0	0.398	0.411
TIMP2	VCAM1	9606.ENSP00000262768	9606.ENSP00000294728	0	0	0	0	0.081	0	0	0.398	0.423
TIMP2	TIMP3	9606.ENSP00000262768	9606.ENSP00000266085	0	0	0	0.925	0.133	0.719	0	0.866	0.762
TIMP3	VCAN	9606.ENSP00000266085	9606.ENSP00000265077	0	0	0	0	0.061	0	0	0.472	0.483
TRIM29	VCAM1	9606.ENSP00000343129	9606.ENSP00000294728	0	0	0	0	0	0	0.9	0	0.9
