# Supplementary material for: Integrated Transcriptomic Analysis Revealed Hub Genes and Pathways Involved in Sorafenib Resistance in Hepatocellular Carcinoma
Source: Pathol Oncol Res. 2021 Oct 19;27:1609985. doi: 10.3389/pore.2021.1609985 (PMC8560649; doi:10.3389/pore.2021.1609985)
Supplement: Supplementary file 3 [file Table4.csv]

SUID	i	MCODE_Cluster	MCODE_Node_Status	MCODE_Score	name	selected	shared name	up
170	APOB	Cluster 1	Clustered	12	APOB	FALSE	APOB	down
154	SERPINC1	Cluster 1	Seed	12	SERPINC1	FALSE	SERPINC1	up
164	STC2	Cluster 1	Clustered	12	STC2	FALSE	STC2	up
163	MATN3	Cluster 1	Clustered	12	MATN3	TRUE	MATN3	down
162	VCAN	Cluster 1	Clustered	12	VCAN	FALSE	VCAN	down
161	FBN1	Cluster 1	Clustered	12	FBN1	FALSE	FBN1	down
160	IGFBP3	Cluster 1	Clustered	12	IGFBP3	FALSE	IGFBP3	down
159	SPP1	Cluster 1	Clustered	12	SPP1	FALSE	SPP1	down
174	APOA1	Cluster 1	Clustered	12	APOA1	FALSE	APOA1	up
173	TIMP1	Cluster 1	Clustered	12	TIMP1	FALSE	TIMP1	down
158	kng1	Cluster 1	Clustered	12	KNG1	FALSE	KNG1	up
156	IGFBP1	Cluster 1	Clustered	12	IGFBP1	FALSE	IGFBP1	down
155	serpina1	Cluster 1	Clustered	12	SERPINA1	FALSE	SERPINA1	up
