# Supplementary material for: Integrated Transcriptomic Analysis Revealed Hub Genes and Pathways Involved in Sorafenib Resistance in Hepatocellular Carcinoma
Source: Pathol Oncol Res. 2021 Oct 19;27:1609985. doi: 10.3389/pore.2021.1609985 (PMC8560649; doi:10.3389/pore.2021.1609985)
Supplement: Supplementary file 4 [file Table1.xlsx]

## Sheet: Sheet1
DIO1	up
CES1	up
RBP2	up
ASS1	up
TRIM16	up
SLPI	up
GSTA1	up
PRSS8	up
SERPINF2	up
SERPINC1	up
HPX	up
HKDC1	up
KLHDC7B	up
CSTA	up
SLC22A7	up
TRIM29	up
STC2	up
NUPR1	up
UBE2L6	up
PRPH	up
DLK1	up
FABP1	up
ALDH1L1	up
CEBPB	up
MT1H	up
TIMP3	up
CHAC1	up
PI3	up
APOL6	up
SYT2	up
TMEM176A	up
SLC51B	up
ANXA6	up
NDRG1	up
FUT1	up
LCN2	up
DDIT4	up
NEURL2	up
MYLK4	up
RAB3IL1	up
FAM49A	up
ACSS2	up
MEF2B	up
PRAP1	up
GPR133	up
SERPINA1	up
KNG1	up
ABCB11	up
GPAM	up
PCK2	up
VCAM1	up
METTL7A	up
PHGDH	up
SPSB4	up
APOA1	up
ADHFE1	up
OTC	up
SAA1	up
MAG	up
NT5DC2	up
DDIT3	up
CD22	up
ALDH1L2	up
G0S2	up
CYP3A7	up
FGF21	up
NTS	down
CCL20	down
NR0B2	down
SPRY4	down
ANKRD1	down
DKK1	down
TMEM45B	down
IGFBP3	down
MATN3	down
IGFBP1	down
TMEM2	down
RAB3B	down
TEX15	down
CEACAM1	down
CTGF	down
ITGA2	down
ADH4	down
C5	down
ABCB1	down
FBN1	down
PLD1	down
CDH6	down
CLDN6	down
C8orf4	down
SLC6A14	down
LGR5	down
KRT23	down
DEFB1	down
FAM198B	down
RELN	down
SAA2-SAA4	down
VNN2	down
LPAR6	down
SPP1	down
SERPINE1	down
ANXA13	down
VCAN	down
CXCR4	down
NPY	down
SSTR2	down
JAG1	down
SCN1B	down
CGA	down
KRT19	down
EPHA2	down
RBP1	down
GJA1	down
SLC6A19	down
KRT18	down
UPK1B	down
PLD5	down
EGR1	down
ACSL4	down
APOB	down
ART4	down
DUSP4	down
NKD1	down
LGALS3BP	down
ADAM28	down
HAL	down
VGLL3	down
ZNF737	down
CD7	down
MISP	down
HNRNPM	down
C14orf105	down
FAM111B	down
THBS1	down
EEF1A2	down
PLA2G2A	down
ID3	down
FOS	down
CCR6	down
C19orf33	down
LFNG	down
S100A6	down
INHBB	down
CA9	down
nppb	down
DUSP6	down
S1PR3	down
RASSF9	down
NRGN	down
HOXD1	down
COLEC12	down
EIF3C	down
TIMP2	down
CYP24A1	down
TIMP1	down
CHMP2B	down
Hist1h3d	down
NID2	down
IPO4	down
CACNA1H	down
TRPC4	down
SIX2	down
TMSB15A	down
TM4SF1	down
SOD3	down
