# Supplementary material for: Integrated Transcriptomic Analysis Revealed Hub Genes and Pathways Involved in Sorafenib Resistance in Hepatocellular Carcinoma
Source: Pathol Oncol Res. 2021 Oct 19;27:1609985. doi: 10.3389/pore.2021.1609985 (PMC8560649; doi:10.3389/pore.2021.1609985)
Supplement: Supplementary file 5 [file Table5.xlsx]

## Sheet: Sheet1
	GAPDH							SERPINA1
	huh-7
	Color	Pos	Name	Cp	CoshCtrlentration	Standard		Color	Pos	Name	Cp	CoshCtrlentration	Standard		∆Ct	2-∆Ct
Huh-7	255	A01	Sample 1	12.83		0		255	C01	Sample 1	15.58		0		2.75	0.148651
	255	A02	Sample 2	13.27		0		255	C02	Sample 2	16.51		0		3.24	0.105843
	255	A03	Sample 3	12.56		0		255	C03	Sample 3	15.68		0		3.12	0.115023
	255	A04	Sample 4	12.95		0		255	C04	Sample 4	16.34		0		3.39	0.0953912
	255	A05	Sample 5	13.75		0		255	C05	Sample 5	16.73		0		2.98	0.126745
	255	A06	Sample 6	12.45		0		255	C06	Sample 6	15.95		0		3.5	0.0883883
huh-7-SOR	255	B01	Sample 11	13.78		0		255	D01	Sample 11	16.71		0		2.93	0.131215		0.882703	0.88
	255	B02	Sample 12	13.71		0		255	D02	Sample 12	16.53		0		2.82	0.14161		1.33793	1.34
	255	B03	Sample 13	13.69		0		255	D03	Sample 13	16.17		0		2.48	0.179244		1.55833	1.56
	255	B04	Sample 14	12.91		0		255	D04	Sample 14	15.36		0		2.45	0.183011		1.91853	1.92
	255	B05	Sample 15	12.85		0		255	D05	Sample 15	14.64		0		1.79	0.289172		2.28153	2.28
	255	B06	Sample 16	13.92		0		255	D06	Sample 16	16.99		0		3.07	0.11908		1.34723	1.35
	GAPDH							IGFBP1
	huh-7
	Color	Pos	Name	Cp	CoshCtrlentration	Standard		Color	Pos	Name	Cp	CoshCtrlentration	Standard
Huh-7	255	A01	Sample 1	12.83		0		255	C01	Sample 1	16.65		0		3.82	0.0708052
	255	A02	Sample 2	13.27		0		255	C02	Sample 2	16.73		0		3.46	0.0908733
	255	A03	Sample 3	12.56		0		255	C03	Sample 3	16.89		0		4.33	0.049721
	255	A04	Sample 4	12.95		0		255	C04	Sample 4	17.14		0		4.19	0.0547879
	255	A05	Sample 5	13.75		0		255	C05	Sample 5	16.97		0		3.22	0.107321
	255	A06	Sample 6	12.45		0		255	C06	Sample 6	17.38		0		4.93	0.0328036
huh-7-SOR	255	B01	Sample 11	13.78		0		255	D01	Sample 11	17.67		0		3.89	0.0674518		0.952638	0.95
	255	B02	Sample 12	13.71		0		255	D02	Sample 12	18.11		0		4.4	0.0473661		0.521233	0.52
	255	B03	Sample 13	13.69		0		255	D03	Sample 13	18.38		0		4.69	0.0387409		0.779165	0.78
	255	B04	Sample 14	12.91		0		255	D04	Sample 14	17.72		0		4.81	0.0356489		0.650671	0.65
	255	B05	Sample 15	12.85		0		255	D05	Sample 15	17.62		0		4.77	0.0366511		0.34151	0.34
	255	B06	Sample 16	13.92		0		255	D06	Sample 16	19.19		0		5.27	0.0259162		0.790041	0.79
	GAPDH							KNG1
	huh-7
	Color	Pos	Name	Cp	CoshCtrlentration	Standard		Color	Pos	Name	Cp	CoshCtrlentration	Standard
Huh-7	255	A01	Sample 1	12.83		0		255	C01	Sample 1	18.09		0		5.26	0.0260965
	255	A02	Sample 2	13.27		0		255	C02	Sample 2	17.84		0		4.57	0.042101
	255	A03	Sample 3	12.56		0		255	C03	Sample 3	18.65		0		6.09	0.01468
	255	A04	Sample 4	12.95		0		255	C04	Sample 4	18.39		0		5.44	0.0230355
	255	A05	Sample 5	13.75		0		255	C05	Sample 5	17.46		0		3.71	0.076415
	255	A06	Sample 6	12.45		0		255	C06	Sample 6	17.21		0		4.76	0.036906
huh-7-SOR	255	B01	Sample 11	13.78		0		255	D01	Sample 11	19.21		0		5.43	0.0231957		0.888843	0.89
	255	B02	Sample 12	13.71		0		255	D02	Sample 12	17.18		0		3.47	0.0902456		2.14355	2.14
	255	B03	Sample 13	13.69		0		255	D03	Sample 13	20.12		0		6.43	0.0115978		0.790041	0.79
	255	B04	Sample 14	12.91		0		255	D04	Sample 14	17.58		0		4.67	0.0392817		1.70527	1.71
	255	B05	Sample 15	12.85		0		255	D05	Sample 15	17.16		0		4.31	0.0504151		0.659754	0.66
	255	B06	Sample 16	13.92		0		255	D06	Sample 16	18.22		0		4.3	0.0507658		1.37554	1.38
	GAPDH							TIMP1
	huh-7
	Color	Pos	Name	Cp	CoshCtrlentration	Standard		Color	Pos	Name	Cp	CoshCtrlentration	Standard
Huh-7	255	A01	Sample 1	12.83		0		255	C01	Sample 1	19.92		0		7.09	0.00734002
	255	A02	Sample 2	13.27		0		255	C02	Sample 2	20.17		0		6.9	0.00837323
	255	A03	Sample 3	12.56		0		255	C03	Sample 3	20.11		0		7.55	0.00533609
	255	A04	Sample 4	12.95		0		255	C04	Sample 4	19.69		0		6.74	0.0093553
	255	A05	Sample 5	13.75		0		255	C05	Sample 5	19.52		0		5.77	0.0183255
	255	A06	Sample 6	12.45		0		255	C06	Sample 6	18.65		0		6.2	0.0136024
huh-7-SOR	255	B01	Sample 11	13.78		0		255	D01	Sample 11	20.76		0		6.98	0.00792156		1.07923	1.08
	255	B02	Sample 12	13.71		0		255	D02	Sample 12	20.28		0		6.57	0.0105253		1.25701	1.26
	255	B03	Sample 13	13.69		0		255	D03	Sample 13	21.69		0		8	0.00390625		0.732043	0.73
	255	B04	Sample 14	12.91		0		255	D04	Sample 14	21.03		0		8.12	0.00359448		0.384219	0.38
	255	B05	Sample 15	12.85		0		255	D05	Sample 15	19.09		0		6.24	0.0132304		0.721965	0.72
	255	B06	Sample 16	13.92		0		255	D06	Sample 16	20.83		0		6.91	0.00831539		0.61132	0.61
	GAPDH							APOA1
	huh-7						Status
	Color	Pos	Name	Cp	CoshCtrlentration	Standard		Color	Pos	Name	Cp	CoshCtrlentration	Standard
Huh-7	255	A01	Sample 1	12.83		0		255	C01	Sample 1	19.43		0		6.6	0.0103087
	255	A02	Sample 2	13.27		0		255	C02	Sample 2	19.64		0		6.37	0.0120904
	255	A03	Sample 3	12.56		0		255	C03	Sample 3	18.98		0		6.42	0.0116785
	255	A04	Sample 4	12.95		0		255	C04	Sample 4	18.65		0		5.7	0.0192366
	255	A05	Sample 5	13.75		0		255	C05	Sample 5	19.78		0		6.03	0.0153034
	255	A06	Sample 6	12.45		0		255	C06	Sample 6	19.26		0		6.81	0.00891222
huh-7-SOR	255	B01	Sample 11	13.78		0		255	D01	Sample 11	20.95		0		7.17	0.00694408		0.673617	0.67
	255	B02	Sample 12	13.71		0		255	D02	Sample 12	19.69		0		5.98	0.0158431		1.31039	1.31
	255	B03	Sample 13	13.69		0		255	D03	Sample 13	19.51		0		5.82	0.0177013		1.51572	1.52
	255	B04	Sample 14	12.91		0		255	D04	Sample 14	18.42		0		5.51	0.0219445		1.14076	1.14
	255	B05	Sample 15	12.85		0		255	D05	Sample 15	18.53		0		5.68	0.0195052		1.27456	1.27
	255	B06	Sample 16	13.92		0		255	D06	Sample 16	20.76		0		6.84	0.00872881		0.97942	0.98
	GAPDH							SPP1
	huh-7						Status
	Color	Pos	Name	Cp	CoshCtrlentration	Standard		Color	Pos	Name	Cp	CoshCtrlentration	Standard
Huh-7	255	A01	Sample 1	12.83		0		255	C01	Sample 1	15.85		0		3.02	0.123279
	255	A02	Sample 2	13.27		0		255	C02	Sample 2	15.75		0		2.48	0.179244
	255	A03	Sample 3	12.56		0		255	C03	Sample 3	16.51		0		3.95	0.0647041
	255	A04	Sample 4	12.95		0		255	C04	Sample 4	15.79		0		2.84	0.139661
	255	A05	Sample 5	13.75		0		255	C05	Sample 5	16.44		0		2.69	0.154963
	255	A06	Sample 6	12.45		0		255	C06	Sample 6	15.88		0		3.43	0.0927827
huh-7-SOR	255	B01	Sample 11	13.78		0		255	D01	Sample 11	17.08		0		3.3	0.101532		0.823591	0.82
	255	B02	Sample 12	13.71		0		255	D02	Sample 12	16.57		0		2.86	0.137738		0.768438	0.77
	255	B03	Sample 13	13.69		0		255	D03	Sample 13	18.47		0		4.78	0.0363979		0.562529	0.56
	255	B04	Sample 14	12.91		0		255	D04	Sample 14	16.96		0		4.05	0.060371		0.432269	0.43
	255	B05	Sample 15	12.85		0		255	D05	Sample 15	15.51		0		2.66	0.15822		1.02101	1.02
	255	B06	Sample 16	13.92		0		255	D06	Sample 16	18.13		0		4.21	0.0540336		0.582367	0.58
	GAPDH							IGFBP3
	huh-7						Status
	Color	Pos	Name	Cp	CoshCtrlentration	Standard		Color	Pos	Name	Cp	CoshCtrlentration	Standard
Huh-7	255	A01	Sample 1	12.83		0		255	C01	Sample 1	16.89		0		4.06	0.059954
	255	A02	Sample 2	13.27		0		255	C02	Sample 2	17.52		0		4.25	0.052556
	255	A03	Sample 3	12.56		0		255	C03	Sample 3	16.72		0		4.16	0.0559391
	255	A04	Sample 4	12.95		0		255	C04	Sample 4	17.14		0		4.19	0.0547879
	255	A05	Sample 5	13.75		0		255	C05	Sample 5	15.96		0		2.21	0.216134
	255	A06	Sample 6	12.45		0		255	C06	Sample 6	16.31		0		3.86	0.0688691
huh-7-SOR	255	B01	Sample 11	13.78		0		255	D01	Sample 11	19.38		0		5.6	0.0206173		0.343885	0.34
	255	B02	Sample 12	13.71		0		255	D02	Sample 12	18.91		0		5.2	0.0272047		0.517632	0.52
	255	B03	Sample 13	13.69		0		255	D03	Sample 13	18.42		0		4.73	0.0376815		0.673617	0.67
	255	B04	Sample 14	12.91		0		255	D04	Sample 14	17.44		0		4.53	0.0432847		0.790041	0.79
	255	B05	Sample 15	12.85		0		255	D05	Sample 15	16.21		0		3.36	0.0973956		0.450625	0.45
	255	B06	Sample 16	13.92		0		255	D06	Sample 16	18.69		0		4.77	0.0366511		0.532185	0.53
	GAPDH							FBN1
	huh-7						Status
	Color	Pos	Name	Cp	CoshCtrlentration	Standard		Color	Pos	Name	Cp	CoshCtrlentration	Standard
Huh-7	255	A01	Sample 1	12.83		0		255	C01	Sample 1	17.82		0		4.99	0.0314674
	255	A02	Sample 2	13.27		0		255	C02	Sample 2	16.93		0		3.66	0.0791098
	255	A03	Sample 3	12.56		0		255	C03	Sample 3	16.87		0		4.31	0.0504151
	255	A04	Sample 4	12.95		0		255	C04	Sample 4	16.91		0		3.96	0.0642571
	255	A05	Sample 5	13.75		0		255	C05	Sample 5	17.02		0		3.27	0.103665
	255	A06	Sample 6	12.45		0		255	C06	Sample 6	17.15		0		4.7	0.0384733
huh-7-SOR	255	B01	Sample 11	13.78		0		255	D01	Sample 11	19.11		0		5.33	0.0248605		0.790041	0.79
	255	B02	Sample 12	13.71		0		255	D02	Sample 12	17.13		0		3.42	0.0934281		1.18099	1.18
	255	B03	Sample 13	13.69		0		255	D03	Sample 13	17.93		0		4.24	0.0529216		1.04972	1.05
	255	B04	Sample 14	12.91		0		255	D04	Sample 14	17.1		0		4.19	0.0547879		0.852635	0.85
	255	B05	Sample 15	12.85		0		255	D05	Sample 15	16.65		0		3.8	0.0717936		0.692555	0.69
	255	B06	Sample 16	13.92		0		255	D06	Sample 16	18.44		0		4.52	0.0435857		1.13288	1.13
	GAPDH							VCAN
	huh-7						Status
	Color	Pos	Name	Cp	CoshCtrlentration	Standard		Color	Pos	Name	Cp	CoshCtrlentration	Standard
Huh-7	255	A01	Sample 1	12.83		0		255	C01	Sample 1	18.15		0		5.32	0.0250334
	255	A02	Sample 2	13.27		0		255	C02	Sample 2	17.76		0		4.49	0.0445016
	255	A03	Sample 3	12.56		0		255	C03	Sample 3	17.74		0		5.18	0.0275845
	255	A04	Sample 4	12.95		0		255	C04	Sample 4	18.35		0		5.4	0.0236831
	255	A05	Sample 5	13.75		0		255	C05	Sample 5	17.97		0		4.22	0.0536603
	255	A06	Sample 6	12.45		0		255	C06	Sample 6	17.83		0		5.38	0.0240137
huh-7-SOR	255	B01	Sample 11	13.78		0		255	D01	Sample 11	20.24		0		6.46	0.0113592		0.45376	0.45
	255	B02	Sample 12	13.71		0		255	D02	Sample 12	19.71		0		6	0.015625		0.351111	0.35
	255	B03	Sample 13	13.69		0		255	D03	Sample 13	19.11		0		5.42	0.023357		0.846745	0.85
	255	B04	Sample 14	12.91		0		255	D04	Sample 14	18.45		0		5.54	0.0214928		0.907519	0.91
	255	B05	Sample 15	12.85		0		255	D05	Sample 15	17.47		0		4.62	0.0406669		0.757858	0.76
	255	B06	Sample 16	13.92		0		255	D06	Sample 16	21.09		0		7.17	0.00694408		0.289172	0.29
	GAPDH							MATN3
	huh-7						Status
	Color	Pos	Name	Cp	CoshCtrlentration	Standard		Color	Pos	Name	Cp	CoshCtrlentration	Standard
Huh-7	255	A01	Sample 1	12.83		0		255	C01	Sample 1	17.92		0		5.09	0.0293601
	255	A02	Sample 2	13.27		0		255	C02	Sample 2	18.45		0		5.18	0.0275845
	255	A03	Sample 3	12.56		0		255	C03	Sample 3	18.32		0		5.76	0.018453
	255	A04	Sample 4	12.95		0		255	C04	Sample 4	17.55		0		4.6	0.0412346
	255	A05	Sample 5	13.75		0		255	C05	Sample 5	18.06		0		4.31	0.0504151
	255	A06	Sample 6	12.45		0		255	C06	Sample 6	18.58		0		6.13	0.0142786
huh-7-SOR	255	B01	Sample 11	13.78		0		255	D01	Sample 11	19.31		0		5.53	0.0216423		0.737135	0.74
	255	B02	Sample 12	13.71		0		255	D02	Sample 12	19.42		0		5.71	0.0191038		0.692555	0.69
	255	B03	Sample 13	13.69		0		255	D03	Sample 13	19.68		0		5.99	0.0157337		0.852635	0.85
	255	B04	Sample 14	12.91		0		255	D04	Sample 14	17.6		0		4.69	0.0387409		0.939523	0.94
	255	B05	Sample 15	12.85		0		255	D05	Sample 15	18.09		0		5.24	0.0264608		0.524858	0.52
	255	B06	Sample 16	13.92		0		255	D06	Sample 16	19.82		0		5.9	0.0167465		1.17283	1.17
	GAPDH							STC2
	huh-7						Status
	Color	Pos	Name	Cp	CoshCtrlentration	Standard		Color	Pos	Name	Cp	CoshCtrlentration	Standard
Huh-7	255	A01	Sample 1	12.83		0		255	C01	Sample 1	21.13		0		8.3	0.00317286
	255	A02	Sample 2	13.27		0		255	C02	Sample 2	20.58		0		7.31	0.00630189
	255	A03	Sample 3	12.56		0		255	C03	Sample 3	20.67		0		8.11	0.00361948
	255	A04	Sample 4	12.95		0		255	C04	Sample 4	20.56		0		7.61	0.00511872
	255	A05	Sample 5	13.75		0		255	C05	Sample 5	20.87		0		7.12	0.00718897
	255	A06	Sample 6	12.45		0		255	C06	Sample 6	21.02		0		8.57	0.00263132
huh-7-SOR	255	B01	Sample 11	13.78		0		255	D01	Sample 11	21.97		0		8.19	0.00342424		1.07923	1.08
	255	B02	Sample 12	13.71		0		255	D02	Sample 12	21.36		0		7.65	0.00497875		0.790041	0.79
	255	B03	Sample 13	13.69		0		255	D03	Sample 13	21.47		0		7.78	0.00454974		1.25701	1.26
	255	B04	Sample 14	12.91		0		255	D04	Sample 14	19.73		0		6.82	0.00885066		1.72907	1.73
	255	B05	Sample 15	12.85		0		255	D05	Sample 15	18.72		0		5.87	0.0170983		2.37841	2.38
	255	B06	Sample 16	13.92		0		255	D06	Sample 16	22.55		0		8.63	0.00252413		0.959264	0.96
	GAPDH							SERPINC1
	huh-7						Status
	Color	Pos	Name	Cp	CoshCtrlentration	Standard		Color	Pos	Name	Cp	CoshCtrlentration	Standard
Huh-7	255	A01	Sample 1	12.83		0		255	C01	Sample 1	22.33		0		9.5	0.00138107
	255	A02	Sample 2	13.27		0		255	C02	Sample 2	22.65		0		9.38	0.00150085
	255	A03	Sample 3	12.56		0		255	C03	Sample 3	22.73		0		10.17	0.00086801
	255	A04	Sample 4	12.95		0		255	C04	Sample 4	23.28		0		10.33	0.000776891
	255	A05	Sample 5	13.75		0		255	C05	Sample 5	22.35		0		8.6	0.00257716
	255	A06	Sample 6	12.45		0		255	C06	Sample 6	22.84		0		10.39	0.000745244
huh-7-SOR	255	B01	Sample 11	13.78		0		255	D01	Sample 11	23.49		0		9.71	0.00119398		0.864537	0.86
	255	B02	Sample 12	13.71		0		255	D02	Sample 12	23.29		0		9.58	0.00130657		0.870551	0.87
	255	B03	Sample 13	13.69		0		255	D03	Sample 13	23.44		0		9.75	0.00116134		1.33793	1.34
	255	B04	Sample 14	12.91		0		255	D04	Sample 14	21.82		0		8.91	0.00207885		2.67586	2.68
	255	B05	Sample 15	12.85		0		255	D05	Sample 15	21.14		0		8.29	0.00319493		1.23971	1.24
	255	B06	Sample 16	13.92		0		255	D06	Sample 16	23.91		0		9.99	0.000983355		1.31951	1.32
	GAPDH							APOB
	huh-7						Status
	Color	Pos	Name	Cp	CoshCtrlentration	Standard		Color	Pos	Name	Cp	CoshCtrlentration	Standard
Huh-7	255	A01	Sample 1	12.83		0		255	C01	Sample 1	16.32		0		3.49	0.0890031
	255	A02	Sample 2	13.27		0		255	C02	Sample 2	16.57		0		3.3	0.101532
	255	A03	Sample 3	12.56		0		255	C03	Sample 3	16.74		0		4.18	0.0551689
	255	A04	Sample 4	12.95		0		255	C04	Sample 4	17.59		0		4.64	0.0401071
	255	A05	Sample 5	13.75		0		255	C05	Sample 5	17.82		0		4.07	0.0595399
	255	A06	Sample 6	12.45		0		255	C06	Sample 6	16.23		0		3.78	0.0727958
huh-7-SOR	255	B01	Sample 11	13.78		0		255	D01	Sample 11	18.05		0		4.27	0.0518325		0.582367	0.58
	255	B02	Sample 12	13.71		0		255	D02	Sample 12	16.85		0		3.14	0.11344		1.11729	1.12
	255	B03	Sample 13	13.69		0		255	D03	Sample 13	18.49		0		4.8	0.0358968		0.650671	0.65
	255	B04	Sample 14	12.91		0		255	D04	Sample 14	18.05		0		5.14	0.02836		0.707107	0.71
	255	B05	Sample 15	12.85		0		255	D05	Sample 15	17.45		0		4.6	0.0412346		0.692555	0.69
	255	B06	Sample 16	13.92		0		255	D06	Sample 16	18.54		0		4.62	0.0406669		0.558644	0.56
